# Supplementary material for: Highly Accurate Structure-Based Prediction of HIV-1 Coreceptor Usage Suggests Intermolecular Interactions Driving Tropism
Source: PLoS One. 2016 Feb 9;11(2):e0148974. doi: 10.1371/journal.pone.0148974 (PMC4747591; doi:10.1371/journal.pone.0148974)
Supplement: S1 Dataset — (TXT) [file pone.0148974.s001.txt]

seq	                                    corec	sets
CTRPNNNIRKRIHIGPGRAFYTTRQIIGNIRQAHC	    x4	    dy	la
CTRPYDKVSYRTPIGVGRASYTTRIKGDIRQAHC	    x4      dy	la	bo
CTRPNNNISRRRIHIGGGQAFYATGGMTGNIRQAYC	x4      dy	la
CTRPNNNTRKSIHIGPGGAFYATGDIIGDIRQAHC 	x4      dy	la	bo
CSRPYTTIRRSTGIGPGRASYIAKITGDIRQARC	    x4      dy
CTRPNNYKRKRITTGPGKVLYTTGQIIGDIRRAHC	    x4      dy	la	bo
CTRPNNNTRRSIPIGPGRAFYATGDIIGDIRQAHC	    x4      dy	la	bo
CTRPNNNVRKRISLSPGRVYYTTGEIRGDIRKAYC	    x4      dy	la
CTRPNKNIRKGLRLGPGRAFYTMGGIVGYIRQAHC	    x4      dy	la
CTRPNNNTRRRIYIGQGRAVYTTKQIVGDIRKAYC	    x4      dy	la
CMRPNNNTRKGIYVGPGRHIYATEKIVGDIRQAHC	    x4      dy	la	bo
CTKPNNNTRKRIRIQRGPGRAFVTVGKIGNMRQAHC	x4      dy	la
CSRPYTTIRRSTGIGPGRASYIEKIGNIKQAYC	    x4      dy
CTRPSNKKRQRVTIGPGRVYYSTGDIMGDIRKAHC	    x4      dy	la	bo
CTRPNNNTRKGVRIGPGQTFYATGDIIGNIRQAHC	    x4      dy	la	bo
CARPNNNTRKGIHMGPGRAMYATEKITGDIRQAHC	    x4      dy	la
CTRPNKTTRKGLRLGPGRAFYTMGGIVGYIRQAHC	    x4      dy	la
CARPNNNTRKRIYMGTGRYMSATEKITGDIRQARC	    x4      dy	la
CTRPGNNTRKSIRIGIGRGQTFYANGRVVGDIRQAHC	x4      dy	la	bo
CTRPFNNTRTSVGIGPGQVFYKTGDIIGDIRRAYC	    x4      dy	la
CTRPNNNTRKKIRIQRGPGRAFVTIGKIGNMRQAHC	x4      dy	la
CTRPNNNTRKRITMGPGRVLYTTGQIVGDIRKAHC 	x4      dy	la	bo
CTRPANTRIKRLGIGPGQAFRTVKQIIGDIRQSHC	    x4      dy	la	bo
CIRPFYKTRKSVRVGLGRAYLTERIRGDIRQAHC	    x4      dy	la	bo
CTRPFYNKRTRTSIGQGRVLYRTGDITGNIGKPYC	    x4      dy	la
CIRPNNNTRRSIHIGPGRAFYATGRVIGDVRRAYC	    x4      dy	la	bo
CTRPYTTTRRSTGIGPGRASYIAKIGNIRQAYC	    x4      dy	la	bo
CTRPYTTIRQSTGIGPGRASYIAKIGNIRQAHC	    x4      dy	la
CTRPYTTIRRSTGIGPGRASYIAKITGDIRQARC	    x4      dy	la
CTRPFINTRVSSRIGPGRVFYSTEDIKGVLRKAYC	    x4      dy	la	bo
CTRPYNNTRTSVRIGPGQAFYKTGDIIGDIRRAYC	    x4      dy	la
CTRPNYNKRKRIHIGPGRAFYTTKNIKGTIRQAHC	    x4      dy	la	bo
CTRPNNNTRKRIYIGQGRAVYTTKQIVGDIRKAYC     x4      dy	la
CIRPGINTRQGVRIGPGRAFFIRNNIIGDIRKAFC     x4      dy	la	bo
CTRPFNNTRTSVRIGPGQVFYKTGDITGDIRRAYC     x4      dy	la
CTRPNNNTRKSIHIGPGQAFYTTGEIIGDIRKAHC     x4      dy	la
CTRPFYNKRTRTSIGQGQVLYRTGDITGNIGKPYC     x4      dy	la	bo
CTRPYTTTRQSTGIGPGRASYIAKIGNIRQAYC       x4      dy	la
CTRPYNNTRRSTHIGLGQVYYITKIIGDTRQAHC      x4      dy	la
CTRPNNYTRKGIRIGPGRAVYAAEKIVGNIRQAHC     x4      dy	la	bo
CSRPYTTIRKSTGIGPGRASYIAKIGDIKQAHC       x4      dy
CTRPFYTRISMTRGPGYVFYRTGKIVGDPRKAYC      x4      dy	la
CTRPYNTKIKVTRGPGRVYYRTGEITGDIRKAYC      x4      dy	la	bo
CTRPFNNTRTSVGVGPGQVFYKTGDIIGDIRRAYC     x4      dy	la	bo
CTRPYNNTRRSTHIGPGRAYYITRIIGDIRQAHC      x4      dy	la
CSRPYTTIRRSTGIGPGRASYIAKIGNIKQAHC       x4      dy
CIRPNNNTRRSIHIGPGRAFYGTDIIGDIRQAHC      x4      dy	la
CTRPYNNIRQRTPIGLGQALYTTRRIEDIRRAHC      x4      dy	la
CTRPGNKTIRSIRLGPGQAFYTNKGDIRQASC        x4      dy	la
CTRPYNNTRTSVRIGPGQAFYKTGEIIGDIRRAYC     x4      dy	la
CTRPNKNIRKGLRLGPGRAFYTMGGIVGNIRQTHC     x4      dy	la
CSRPYTTLRKSTGIGPGRASYIAKIGDIRQAYC       x4      dy
CARPGNNTRKSIRIGPGQTFFATGAIIGDIRQAHC     x4      dy	la	bo
CTRPDNNIKRRIIHIGPGRAFHATKTGDIRQAYC      x4      dy	la	bo
CTRPSNPTRTRITMGPGRVWYRTGEITGNIRKAYC     x4      dy	la
CSRPYTTIRRSTGIGPGRASYIATIGNIKQAHC       x4      dy
CTRPFKNIRTSVRIGPGRVFYKTGAITGDIRRAYC     x4      dy	la
CTRPHNKAIRHIHIGQGRAFTTGSIEGNIRQAHC      x4      dy	la	bo
CMRPGNNTRKRVRIGIGPRQTFYAPGGINKDIRQAHC	x4      dy	sa	la	bo
CTRVSKNIRQKRIKIGPGRAFVATGDIGDIRKAHC     x4      dy	la	bo
CTRPYRNIRQRTHIGTGQAYYTKGIKGVAGQPHC      x4      dy	bo
CTRPNNKKIEGIRIGPGSAYFTRQIKEHMRQTHC      x4      dy	la	bo
CTRPYNNTRRSTHIGLGRVYYITKVIGDTRQAHC      x4      dy	la
CTRPGNKTIKSISLGPGRAFSATRQIIGDIRKAYC     x4      dy	bo
CMRPNNNTRKSVRIGPGQTFFATGAIIGNIRQAHC     x4      dy	la	bo
CTRPNNNTRKRIRIQRGPGRAFVTIGKIGNMRQAHC	x4      dy	la
CTRPYNNTRQSTHIGPGRAYYTTRIIGDIRQAYC      x4      dy	la
CGRPNNHRIKGLRIGPGRAFFAMGAIGGGEIRQAHC	x4      dy	sa
CTRPNNNISRRRIHIGRGQAFYATGGMTGNIRQAYC	x4      dy	la	bo
CTRPFKNIRTSVRIGPGRVFHKTGAITGDIRRAYC     x4      dy	la
CSRPYTTIRKSTGIGPGRASYIAKIGNIKQAHC       x4      dy
CTRPYNNTRRSTHIGLGRVYYMTKIIGDTRQAHC      x4      dy	la
CTRPYTTIRRSTGIGPGRASYIAQIGNIRQAYC       x4      dy	la
CTRPNKTIRKGLRLGPGRAFYTMGGIEGYIRQAHC     x4      dy	la
CARPFYAIERQKTPIGQGQVLYTTKKIGRIGQAHC     x4      dy
CTRPNNNTIKTIRMGIRRAFYTKEIIGDIRQAHC      x4      dy	la
CTRPSNPTRTRITMGPGRVWYRTGEITGSIKKAYC     x4      dy	la
CSRPYTTIRKSTGIGPGRASYIEKIGTIKQAYC       x4      dy
CSRPYTTTRKSTGIGPGRASYIAKIGDIRQAYC       x4      dy
CTRPHNTIKRRIHIGPGRAFYTTKGIQGDLRQAHC     x4      dy	bo
CTRPGSNKQRIRNIRIGPGRAFHTNGVIGDIRKAYC	x4      dy	la	bo
CTRPFYTRISMTRGPGHVFYRTGKIVGDPRKAYC      x4      dy	la	bo
CSRPYTTTRRSTGIGPGRASYIEKIGNIKQAYC       x4      dy
CTRPNKTTRKGLRLGPGRAFYTLGGIVGYIRQAHC     x4      dy	la
CARPNNNTRKSIHIGPGQAFYTTGEIIGDIRKAHC     x4      dy	la	bo
CTRPFKNMRTSARIGPGRVFYKTGAILGDIRRAYC     x4      dy	la
CTRPNNNTRKRIYIGQGRAVYTTRQIIGDIRKAYC     x4      dy	la
CSRPYTTIRKSTGIGPGRASYIAKIGNIKQAYC       x4      dy
CTRPNNNTRKKFRIQRGPGRAFVTIGKIGNMRQAHC	x4      dy	la
CIRPYNNTRTKMTMGPGHVFYKTENIIGSVKKAHC     x4      dy	la	bo
CTRPNKTIRKGLRLGPGRAFYTMGRIEGYIRQAHC     x4      dy	la
CTRPGNKTIRSISLGPGRAFSATRQIIGDIRKAYC     x4      dy
CTRPYNNTRQSTHIGPGRAYYTTRIIGDIRQAHC      x4      dy	la
CTRPGNPIRKRIGIGPGQAFHATGNIIGDIRRAQC     x4      dy	la	bo
CTRPSRITRGRVHIGPGRAFHATSGITGDIRQAYC     x4      dy	la	bo
CTRPNNNTRKRITAGPGRVLYTTGQIIGDIRRAHC     x4      dy	la
CTRPNNYTRKRITMGPGRVYYTTGEIIGDIRRAHC     x4      dy	la	bo
CSRPYKKERQRTHIGPGQALYTTRTTRVEGNIRQAHC	x4      dy	bo
CTRPYNNTRRSTHIGLGRIYYITKIIGDTRQAHC      x4      dy	la
CTRPYYNKRRSMRIGIGRGQALYATKEITGDIRRAYC	x4      dy	la	bo
CTRPNNNTRNRIYIGQGRAVYTTKQIIGDIRKAYC     x4      dy	la
CSRPGNNTRKSVRIGIGRGQTFYATGKVIGDIRQAHC	x4      dy	la	bo
CTRPNNYTRKGIRVGPGRKVYAAEKIIGDIRKAHC     x4      dy	la	bo
CTRPYNNTRRSTHIGPGRVYYITRIIGDTRQAHC      x4      dy	la
CTRPSNKIRTSFRIGPGQVFYRTGDITGDIRKAYC     x4      dy	la
CTRPYNNTRQSTHIGPGRAWYTTKIIGDIRQAYC      x4      dy	la
CVRPYRNIKIQRTPIGLGQALYTTKRIGHIGQAHC     x4      dy	bo
CTRPYEKIKRRGTPIGLGQAYLTTQITGYIRQAHC     x4      dy	la	bo
CARPYQNTRQRTPIGLGQSLYTTRSRSIIGQAHC      x4      dy	la	bo
CIRPYNKTKIQRTSIGLGQALYTNDKIIGNIRQAYC	x4      dy	la	bo
CTRPFKNVRTSVRIGPGRVFYKTGAITGDIRRAYC     x4      dy	la
CSRPYENKRRRTPIGLGQAYYTTKLKGYIRPAHC      x4      dy	bo
CTRPFNNTRTSVRIGPGQAFYKTGDIVGDIRRAYC     x4      dy	la
CTRPFKNMRTSVRIGPGRVFHKTGSITGDIRRAYC     x4      dy	la
CTRPNNYTRKHIHLGARKAFYTGEIVGDIRQAHC      x4      dy	la
CTRPGNKTIRSISLGPGRAFSVTRQIIGDIRKAYC     x4      dy
CTRPSNPTRTRITMGPGRVWYRTGDIIGDIRQAYC     x4      dy	la
CTRPNNNTRKSIRIQRGPGRAFVTIGKIGNMRQAHC	x4      dy	la	bo
CTRPYTTIRRSTGIGPGRASYIAKIGNIKQAHC       x4      dy	la
CTRPYNYKKKKITTGPGRVLYTTEEIIGDIRRAHC     x4      dy	la
CTRPYNNTRTSVRIGPGQAFYKTGDIVGDIRRAYC     x4      dy	la
CTRPYNNTRRSTHIGPGRVYYITKIIGDTRQAHC      x4      dy	la
CTRPYKSSRRRTHIGTGQAWYTTNIEGDIRKAHC      x4      dy	la	bo
CTRPYYTKRASVRIGLGQAFHRTKEIVGDIRRAHC     x4      dy	la
CTRPYNNTRTSVRIGPGQAFYKTGEIVGDIRRAYC     x4      dy	la
CTRPYTTTRRSTGIGPGRASYIAKIGNIRQAHC       x4      dy	la
CTRPYNNTRRSTHIGLGRVYYITKIIGDTRQAHC      x4      dy	la	bo
CTRPANNTRRAIGIGPGRKYYATDKIIGNIRQAHC     x4      dy	la	bo
CTRPYDNLVTKITMGPGRVYYRTENIKQGTKMAYC     x4      dy	bo
CARPYIKIWRRTHIGSGQAYSTKRIQNYTGPAHC      x4      dy	la	bo
CSRPYTTIRKSTGIGPGRASYIAKIGDIRQAYC       x4      dy
CTRPNNNTRKGIRIGPGRAFIATDKIIGDIRQAHC     x4      dy	la	bo
CTRPFKNIRTSARIGPGRVFYKTGSITGDIRRAYC     x4      dy	la
CTRPYYTTRRSTGVGPGRASYIAKITGDIRQARC      x4      dy	la
CTRHHEIIKRRKLHIGPGRPFYTAEIGDRRKAYC      x4      dy	bo
CQRPNNHTRKRITMSPGRVVYTTGEVIGDIRRAHC     x4      dy	la	bo
CIRPYHNTRTRIHIGPGRSFYTGDIKGSIRQAHC      x4      dy	la	bo
CTRPSNPTRTRITMGPGRVWYRTGEITGSIRKAYC     x4      dy	la	bo
CTRPYTTIRQSTGIGPGRASYIAKIGNIKQAYC       x4      dy	la
CTRPGNPIRKRVGIGPGQAFHATGNIIGDIRRAQC     x4      dy	la	bo
CTRPYSKERLKTSIGQGQALYTTRVKVTGDIRQAHC	x4      dy	la	bo
CTRPNYNKRKRIHIGPGRAFYTTKNIIGTIRQAHC     x4      dy	la
CTRPSNTTRTRITMGPGRVWYRTGEITGNIRKAYC     x4      dy	la
CTRPYNNTRTSVRIGPGQAFYKAGEIIGDIRRAYC     x4      dy	la
CTRPFKKMRTSVRIGPGRVFYKTGSITGDIRRAYC     x4      dy	la
CTRPYNNTRQSTHIGPGRAWYTTRIIGDIRQAYC      x4      dy	la
CSRPYTTTRKSTGIGPGRASYIAKIGDIKQAYC       x4      dy
CTRPGNSTRRGILVGTRRFYTTRNIIGDIRKAHC      x4      dy	la	bo
CTRPGKGKRTRVRIGPGRTFYATGAVTGDIRKAHC     x4      dy	bo
CARPGNNTRKMMRIGIGRGQTFYANGQVIGDIRQAHC	x4      dy	la	bo
CTRPYNNTRQSTHIGPGRAWYTTKIIGDIKQAYC      x4      dy	la
CARPFYAIERQRTPIGQGQVLYTTKKIGRIGQAHC     x4      dy
CTRPGNKTIRSIRIGPGRTFYTNKGDIRQAYC        x4      dy	la
CTRPNNNTRNRIYIGQGRAVYTTKQIVGDIRKAYC     x4      dy	la
CTRPNNNTRKRIYIGQGRAVYTTRQIVGDIRKAYC     x4      dy	la
CSRPYTTLRKSTGIGPGRASYIAKIGNIKQAYC       x4      dy
CTRPYNNTRRSTHIGPGRVYYMTKIIGDTRQAHC      x4      dy	la
CTRPNNNTRRSVHSGHIGGGRTLFTTHIVGDIRKAHC	x4      dy	la	bo
CTRPFNNTRTSVRIGPGQVFYKTGEIIGDIRRAYC     x4      dy	la
CTRPNNNTKKGIRTGIGAGQTFYATGKIIGDIRQAHC	x4      dy	la	bo
CTRPGNNTRRRISIGPGRAFYTTEQIIGNIRQAHC     x4      dy	la
CTRPNNNTRKSIRIGPGQAFYATGEIIGDIRKAYC     r5      dy	la	bo
CTRPNNNTRKSIHIAPGRPFYATGDIIGDIRQAHC     r5      dy	la	bo
CTRPNNNTRRSIHIAPGRAFYATGKIIGNIRQAHC     r5      dy	la
CIRPNNNTRRSIHMGPGKAFYATGDIIGDIRQAYC     r5      dy	la	bo
CTRPSNNTRTSITIGPGQVFYRTGDITGNIRKAYC     r5      dy	la	bo
CTRPNNNTRKSIHMGPGRAFYTTGEIIGDIRQAYC     r5      dy	la	bo
CTRPGNNTRKSIRIGPGQAFYATGEVIGDIRQAHC     r5      dy	la	bo
CTRPFENTRTSVRIGPGQVFYKTGDIIGDIRSAFC     r5      dy	la
CTRPNNNTRTSIRIGPGQSFHATGDIIGDIRQAHC     r5      dy
CTRPSNNTRQSTRIGPGQALFTTNVIGNIRQAHC      r5      dy	la
CTRPNNNTRTSVRIGPGQAFYATDIIGDIRKAFC      r5      dy	la
CTRPNNNTRRSVRIGPGQAYYATGEIIGDIRKAYC     r5      dy	la	bo
CTRPNNNTRKSIHIGPGGAFYTTGQIIGDIRQAYC     r5      dy	la
CTRPNNNTRKSIHIGPGRAFYATGAIIGNIRQAHC     r5      dy	la
CTRPNNNTRKGIHIGPGQTFYTNKIIGNIRQAHC      r5      dy	la	bo
CTRPNNNTRKSIHIGPGRAFYATGEIIGDIRQAHC     r5      dy	la	bo
CTRLNNYTKEVVSMGPGRAFFTTGDIIGAIRRAHC     r5      dy	la	bo
CTRPNNNTRRSTHLGAGRALYTGEIIGDIRQAHC      r5      dy	la	bo
CTRPSNNTRKSIYIGPGRAFYATGSIIGDIRQAHC     r5      dy	la	bo
CTRPNNNTSKSIHMGPGGAFFATGRIIGDIRKAYC     r5      dy	bo
CTRPNNNTRKSVRIGPGQTFYATGEVIGNIRQAHC     r5      dy	la	bo
CIRPNNNTRKSIRIGPGQALYTTDIIGNIRQAHC      r5      dy	la	bo
CTRPNNNTRKSIHMGPGRAFYATGEIIGNIRQAHC     r5      dy	la
CTRPNNNTRKSIHIAPGRAFYATGEIIGDIGQAHC     r5      dy	la
CTRPNNNTRRSVHIGPGQAFYATGDIIGDIRQAYC     r5      dy	la	bo
CTRSNNNTRKSIHIEPGRAFYATGDIIGDIRQAHC     r5      dy	la
CTRPSNNTRKDIHIGPGRAFYATGEIIGDIRQAHC     r5      dy	la
CTRPNNNTRKSIAIGPGRAFYTGEIIGDIRQAHC      r5      dy	la	bo
CTRPNNNTRKSIHMGWGRAFYATGQIIGDIRQAHC     r5      dy	la	bo
CTRPNNNTRKSIPIGPGRAFYTTGDIIGNIRQAHC     r5      dy	la	bo
CTRPNNNTIKSIHIGPGRAFYTTGQIIGNIRQAHC     r5      dy	la	bo
CIRPNNNTRRSVRIGPGQAFYATGDIIGDIRQAHC     r5      dy	la	bo
CTRPNNNTRKSIPIGPGRAFYTTGQIIGDIRQAHC     r5      dy	la	bo
CTRPNNNTRKGIHMGPGKVFYATGQIIGDIRQAYC     r5      dy	la
CTRPNNNTRKSIHMGPGRAMYATGDIIGNIRQAHC     r5      dy	la
CTRPGNNTRKSVRIGPGQAFYATNDIIGDIRQAYC     r5      dy	la	bo
CTRPNNNKRTSVRIGPGQVFFAGDIIGDIRQAHC      r5      dy	la	bo
CTRPSNNTRTSISIGPGQSFYATGAIIGDIRQAHC     r5      dy	la	bo
CTRPNNNTRKSIPLGPGRAFYATGDIIGNIRKAHC     r5      dy	la
CTRPSTNTRTSIRIGPGQVFYRTGDITGDIRKAYC     r5      dy	la	bo
CTRPNNNTRKGVHIGPGQALCTTDIIGDIRQAYC      r5      dy	la
CTRPYNNTRQGTHIGPGRAYFTTQIIGDIRKAYC      r5      dy	la	bo
CTRPNNNTRKGIHMGPGRAFYATGTIIGDIRQAHC     r5      dy	la	bo
CTRPNNNTRRSIHMGPGKAFYTTGEIVGNIRQAYC     r5      dy	la
CIRPNNNTRRSIPIGPGRAFYATGGIIGDIRKAYC     r5      dy	la	bo
CTRPNNNTGTSIHMGPGRAVYATGDIIGNIRHAYC     r5      dy	la	bo
CTRPNNNTRKSIHIGPGRAFYATGDIIGDIRQAHC     r5      dy	la	bo
CIRPNNNTRKSIRIGPGQAFYATGDIIGDIRQAYC     r5      dy	la	bo
CTRPSNNTRKSIPMGPGKAFYATGDIIGDIRKAHC     r5      dy	la
CTRPNNNTRKSIRIGPGQTFYATGAIIGNIREAHC     r5      dy	la	bo
CTGPNNNTRKSIHIGPGRAFYTTGEIIGDIRQAHC     r5      dy	la
CIRPGNNTRKSVRIGPGQAFYATGEIIGDIRQAHC     r5      dy	la	bo
CTRPNNNTRKGIHVGPGAVFYATGQIIGDIRQAYC     r5      dy	la
CTRPDNNTRKGIHIGPGRAFYATGEIIGNIRQAHC     r5      dy	la
CIRPNNNTRKGIHIGPGRAFYATGAIIGNIIQAHC     r5      dy	la
CIRPNNNTRKSINIGPGRAMYATEQIIGDIRQAHC     r5      dy	la
CTRPNNNTRNRISIGPGRAFHTTKQIIGDIRQAHC     r5      dy	la	bo
CTRPNNNTRKGIHIGPGRAFYTTGEIVGDIRQAHC     r5      dy	la
CIRPNNNSRQGIHIGPGKALYTTKIIGNIRQAHC      r5      dy	la
CTRPSNNTRTSINIGPGQVFYRTGDIIGDIRRAYC     r5      dy	la	bo
CTRPNNNTRKSIYIGPGRAFHTTGRIIGDIRQAHC     r5      dy	la	bo
CTRPNNNTRRSINIGPGRAFYATGIIGNIRQAHC      r5      dy	bo
CTRPNNNTRKGIHMGPGKMFYATGQIIGDIRQAYC     r5      dy	la
CIRPNNNTRKSINIGPGRAFYATRDIIGDIRQAHC     r5      dy	bo
CTRPNNNTRKSVRIGPGQAFYTTTDITGDIRQAHC     r5      dy	la	bo
CTRPNNNTRKGIHIGPGRAFYTTGEIIGDIRKAHC     r5      dy	la
CTRPNNNTRKSINIGPGRAWYTTGAIIGDIRKAHC     r5      dy	la
CTRPNNNTGTSIPMGPGRAVYATGDIIGNIRHAYC     r5      dy	la	bo
CTRPNNNTRTSIPMGSGRAMYATGDIIGNIRQAYC     r5      dy	la	bo
CTRPGNNTRKSVRIGPGQTFFATGDIIGDIRQAHC     r5      dy	la	bo
CTRPNNNTRKGIHLGPGRAFYATGEIVGDIRKAHC     r5      dy	la
CTRPNNNTRKSITIGPGRAFYTGEIIGDIRQAHC      r5      dy	la
CIRPNNNTRQGIHIGPGKALYTTNIIGNIRQAHC      r5      dy	la
CTRPNNNTRKSVRIGPGQTFYATGDIIGNIRQAHC     r5      dy	la	bo
CTRPNNNTRKSIPMGPGKAMYATGEIIGDIRKAYC     r5      dy	la	bo
CIRPNNNTRKSIPMGPGKAFYATGGIIGDIRQAHC     r5      dy	la
CTRPNNNTRKSIHMGPGKAFYATGEIIGDIRKAYC     r5      dy	la	bo
CTRPHNNTRKSIPMGPGRAFYTAGQIIGDIRQAHC     r5      dy	la
CTRPGNNTRKSIRIGPGQTFYANDIIGDIRQAYC      r5      dy	la	bo
CARPGNNTRRSVRIGPGQAFYATGEIIGDIRKAHC     r5      dy	la	bo
CTRPSNNTRQSIRIGPGLAFYTTKIIGDIRQAHC      r5      dy	la	bo
CTRPNNNTRRSIRIGPGQAFYTNDIIGDIRQAHC      r5      dy	la	bo
CTRPSNNSRKSIYIGPGRRFHVTRAVTGDIRQAHC     r5      dy	la	bo
CTRPNNYTRKHIHLGARKAFYTGEIIGDIRQAHC      r5      dy	la
CIRPNNNTRQSIHIGPGQALYTTGVIGDIRQAYC      r5      dy	la
CTRPGNNTRKSMRIGPGQTFYATGDIIGDIRQAHC     r5      dy	la	bo
CTRPNNNTRTSVRIGPGQAFYATNGIIGDIRQAHC     r5      dy	la	bo
CTRPNNNTRKGINIGPGRAFYTTGEIIGDIRQAHC     r5      dy	la
CTRPNNNTRKSINIGPGRAWYTTGQIIGDIRQAHC     r5      dy	la	bo
CTRPNNNTRKSISIGPGRAFYTTGEIIGDIRQAHC     r5      dy	la	bo
CTRPNNNTRKGIHMGPGAVFYATGQIIGDIRQAYC     r5      dy	la
CTRPNNNTRRSIHIAPGSAFYATGEIIGDIRQAHC     r5      dy	la	bo
CTRPNNNTRKSIHIGPGQAWYTTGQIIGDIRQAHC     r5      dy	la	bo
CIRPNNNTRKSIPIGPGKAWYTTGQIIGDIRQAHC     r5      dy	la
CTRHNNNTRTSIRIGPGQAFYATGSIIGDIKRVSC     r5      dy	bo
CTRPNNNTRKGIHMGSGKVFYATGQIIGDIGQAHC     r5      dy	la
CIRPNNNTRKSIRIGPGQTFYATGDIIGDIRKAHC     r5      dy	la	bo
CTRPNNNTKRSIYMGPGRTVHTKGRIIGDIRQAHC     r5      dy	la	bo
CTRPNNNTRRSINIGPGRAFYTTGDIIGDIRQAHC     r5      dy	la	bo
CTRPNNNTRKSIRIGPGQSFYATGEIVGNIREAHC     r5      dy	la	bo
CTRPNNNTRKSIHLGPGQAFYATGDIIGDIRKAHC     r5      dy	la	bo
CTRPNNNTRKRIHIGPGRAFYTTGDIIGDIRQAHC     r5      dy	bo
CVRPNNNTRRGIHIGLGRRFYTTEIVGDIRRAYC      r5      dy	la
CARPNNNTRKSVRIGPGQTFYATGGIIGDIRQAHC     r5      dy	sa	la	bo
CTRPNNNTRRGIHMGPGKAYFTGEIIGDIRQAHC      r5      dy	la	bo
CTRPNNNTRKSIPIGPGSVFYTGEIIGDIRQAHC      r5      dy	la	bo
CTRPNNNTRKSINLGQGRAWYATGAIIGDIRQAHC     r5      dy	la	bo
CTRPNNYTRKSIPIGPGRAVFKTGDIIGDIRQAYC     r5      dy	la	bo
CTRPNNNTRTSIHMGPGRAMYATGDIIGNIRQAYC     r5      dy	la	bo
CTRPNNNTRKSIHIGPGRAFYATGDNIGDIRQAHC     r5      dy	la	bo
CVRPGNNSVKEMRVGPMALYSMELERNGSRTNSRTAFC	r5      dy
CTRPSNNTSKSIPIGPGRAFYTTDRIVGDIRQAHC     r5      dy	la	bo
CTRPNNNTRKSIHIGPGKAFYATGDIIGDIRQAHC     r5      dy	la
CTRPSNNTRKSIHIAPGRAFYATGEIIGDIRQAHC     r5      dy	la
CTRPNNNTRKSIHIGPGRAFYATGNMIGNIRQAHC     r5      dy	la
CTRLNNNTRKSIPMGPGRAFYATGDIIGDIRKAHC     r5      dy	la	bo
CTRPNNNTRRSITIGPGRAFYGTDITGDIRQAHC      r5      dy	la
CTRPGNNTRKSVRIGPGQTFYATGDIIGNIRQAHC     r5      dy	sa	la	bo
CTRPNNNTRRSIHIGPGRAFYTTGRIIGDIRQAYC     r5      dy	la
CTRPNNNTRKGVRIGPGQAFYATGGIIGDIRQAHC     r5      dy	la	bo
CTRPNNNTRQGIGIGPGQTFYAHTNIIGDIRQAHC     r5      dy	la	bo
CTRPNNNTRKSITIGPGRAFYTTGEIIGNIRQAHC     r5      dy	la
CTRPNNNTRKSVRIGPGQTFYATGDIIGDIREAHC     r5      dy	la
CTRPGNNTRKSVRIGPGQTFYATGAIIGDIRKAHC     r5      dy	la	bo
CTRPNNNTRKSVHIGPGKVFYAGEIIGDIRQAHC      r5      dy	la	bo
CTRPNNNTRKSIPLGPGKAWYTTGDIIGDIRQAHC     r5      dy	la	bo
CARPNNSTRKGIHIGPGRAFYAAADIIGDIRQAHC     r5      dy	la	bo
CTRPSNNTRKGIHIGPGRAFYATGEITGDIRQAHC     r5      dy	la
CTRPNNNTRRGIRIGPGQTFYATGGIIGDIRQAHC     r5      dy	la	bo
CTRPNNNTRKSIHMGPGRAFYATGQIIGDIRQAHC     r5      dy	la
CTRPGNNTRRSVRIGPGQTFYATGDIIGDIRQAHC     r5      dy	la	bo
CTRPNNNTRRSIHIGPGRAIYATGDIIGDIRKAHC     r5      dy	la
CTRPSNNTRKSIHMGPGGAFYATGSIIGDIRQAHC     r5      dy	la	bo
CTRPNNNTRKSIPIGPGRAFYTTGEIIGDIRQAHC     r5      dy	la	bo
CTRPNNNTRTSIHMGPGRALYATGDIIGNIRQAYC     r5      dy	la	bo
CTRPSNNTRKGIHIGLGRRFYTTEIVGDIRKAYC      r5      dy	la
CTRPNNNTRRSVRIGPGQTFYATGDIIGDIRQAHC     r5      dy	la	bo
CTRPNNNTRKSIRIGPGQAFYTTGEIIGDIKQAHC     r5      dy	la	bo
CTRPNNNTRKSISIGPGRAFYATGEIIGDIRQAYC     r5      dy	la
CIRPNNNTRKSIQMGPGKAFYATGDIIGDIRQAYC     r5      dy	la	bo
CTRPNNNTRKSIHLGQGRAWYTTGQIIGDIRQAHC     r5      dy	la
CTRPGNNTRKSIHIGPGRAFYATGDIIGDIRQAHC     r5      dy	la	bo
CTRPNNNTRTSIPMGPGRAMYATGDIIGNIRQAYC     r5      dy	la	bo
CTRPNNNTRKSIHVGPGKTLYATGDIIGDIRQAHC     r5      dy	la	bo
CTRPNNNTRKRVSLGPGRVWYTTGQIVGDIRQALC     r5      dy	la	bo
CTRPGNNTRRSIPMGPGRAWYAIGEITGNIRKAHC     r5      dy	la	bo
CTRPSNNTRTSVRIGPGQTFYGTGEIIGDIRKAYC     r5      dy	la	bo
CTRPNNNTRKSISIGPGRAFYATGEIIGNIRQAHC     r5      dy	la
CTRLNNNTRKGIHIGPGRAFYATGDIIGDIRQAHC     r5      dy	la
CIRPHNNTRKSIHIGPGRAFYTTGEIIGDIRQAHC     r5      dy	la
CVRPSNNTRRGIHIGLGRRFYTTEIVGDIRKAYC      r5      dy	la
CTRPSNNTRKGIHIGPGRAFYATGDIIGDIRQAHC     r5      dy	la	bo
CTRPNNNTRKSISIGPGRAFYATGDIIGDIRKAHC     r5      dy	la
CTRPTNNTRKSIHIAPGSAFYATGDIIGDIRQAHC     r5      dy	la	bo
CTRPNNNTRKGIHMGPGRTFYATGEIIGDIRQAHC     r5      dy	la	bo
CTRPSNNTRKGIHIGPGRAFYATGAIIGNIRQAHC     r5      dy	la
CTRPNNNTRKGIHLGPGRAFYATGGIVGNIRQAHC     r5      dy	la
CTRPSNNTRKGIHIGPGRAFYTTGEIIGDIRQAHC     r5      dy	la
CERPNNNTIKSIHLGPGRAWHATGQIIGDIRKAFC     r5      dy	bo
CVRPSNNTRKSIRIGPGQTFYATGDITGDIRQAHC     r5      dy	la	bo
CTRPNNNTRKSIHMGWGRAFYATGEIIGNIRQAHC     r5      dy	la	bo
CERPGNNTSKGIHIGPGRAFYATEDIIGDIRKAHC     r5      dy	la
CERPGNNTSKGIHIGPGRAFYATENIIGDIRKARC     r5      dy	la
CTRPNNNTSKSITIGPGRAFYATGRIIGDIRKAHC     r5      dy	la	bo
CTRPNNNTRKSVHIGPGQAFYATGDIIGNIRQAHC     r5      dy	la
CTRPNNNTRKSIHIGPGRAFYTTGEIMGDIRKAHC     r5      dy	la
CTRPGNNTRKSVRIGPGQAFFATNDIIGDIRQAHC     r5      dy	la	bo
CTRPNNNTRKSIHLGPRQAFYTTGEIIGDIRKAHC     r5      dy	la	bo
CTRPSNNTRTSITVGPGQVFYRTGDITGDIRKAYC     r5      dy	la	bo
CTRPNNNTRKSISFGPGQAIYTTGNIIGDIRQAHC     r5      dy	la	bo
CIRPNNNTRKSIPMGPGKAFYATGGIIGNIRQAHC     r5      dy	la	bo
CIRPNNNTRKGIHIGPGRMFYATRVVGDIRQAHC      r5      dy	la	bo
CTRPGNNTRKSVRIGPGQTFYASGAIIGDIRQAHC     r5      dy	la
CIRPNNNTRRGIHIGLGRRFYATEIVGDIRKAYC      r5      dy	la
CTRPGNNTRRSVHIGPGQAFYATGDITGDIRKAHC     r5      dy	la	bo
CTRPNNNTRKSMRIGPGQAFYAMGDIIGDIRQAHC     r5      dy	la	bo
CTRPGNNTRKSIHIGPGRAFYATDIIGDLRQAYC      r5      dy	la	bo
CTRPGNNTRTSVRIGPGQTFFATGAIIGDIRQAHC     r5      dy	la	bo
CTRPNNNTRKSIHIGPGRAFYTTGEIIGDIRQAHC     r5      dy	la	bo
CTRPNNNTRKSVHIGPGKVFYTGEIIGDIRQAHC      r5      dy	la
CIRPNNNTRKSIRIGPGQAFYATNDIIGDIRQAHC     r5      dy	la	bo
CPRPNNNTRKSIRIGPGQTFYATNDIIGDIRQAHC     r5      dy	la
CIRPNNNTRKSVHIGPGQTFYATGDIIGNIRQAHC     r5      dy	la	bo
CIRPNNNTRRGIHIGPGQAFYARGAIIGDIRQAYC     r5      dy	la	bo
CTRPSNNTRKSVRIGPGQAFYTTGDITGDIRQAYC     r5      dy	la	bo
CTRPNNNTRKSINIGPGRAFYTTGQVIGDIRKAHC     r5      dy	la
CTRPNNNTRKSVRIGPGQTFYATGEIIGDIRQAHC     r5      dy	la	bo
CTRPNNNTRKSIHLGPGSAIYATGDIIGDIRQAHC     r5      dy	la	bo
CTRPNNNTRRDITIGPGRVFYTGEIIGDIRQAHC      r5      dy	la	bo
CTRPNNNTRKSIHIGPGQAFYATGDIIGDIRQAYC     r5      dy	la	bo
CTRPNNNTRRSIHLGAGKALYTGEIIGDIRQAHC      r5      dy	la
CTRPNNNTRKSIRIGPGQTFYATDIIGDIRQAHC      r5      dy	la	bo
CTRPNNNTRKSISIAPGRAWYATGDIIGDIRQAHC     r5      dy	la	bo
CARPSNNTRKSITIGPGRAFYATGDIIEDIRKAHC     r5      dy	la
CIRPYNNTRQSTRIGPGQALFTTKVIGDIRQAHC      r5      dy	la	bo
CTRPNNNTRKSINIGPGRAWYATGDIIGDIRKAHC     r5      dy	la
CTRPGNNTRRSVRIGPGQAFYATGDIIGDIRAAHC     r5      dy	la	bo
CTRPNNNTRESIRIGPGQTFFATGDIIGDIRQAYC     r5      dy	la	bo
CTRPNNNTRKSINIGPGRAIYTTGEIIGDIRQAHC     r5      dy	la
CERPGNNTSKGIHIGPGRAFYATENIIGDIRKAHC     r5      dy	la	bo
CTRPNNNTRKSIHLGPGKTLYATDIIGNIRQAHC      r5      dy	la	bo
CIRPNNNTRQGIHIGPGKALYTTKIIGNIRQAHC      r5      dy	la	bo
CTRPYNNTRQGTHIGPGRTLFTTRIIGNIRKAYC      r5      dy	la	bo
CTRPNNNTRKSIHLGPGSAFYATGDIIGDIRQAHC     r5      dy	la	bo
CVRPNNNTRKSIHIGPGQAFYATGDIIGNIRQAHC     r5      dy	sa	la	bo
CTRPGNNTRKSVRIGPGQTFYATNNIIGNIRQAHC     r5      dy	la
CIRPNNNTRRSVRIGPGQTFYATGDIIGDIRQAYC     r5      dy	la	bo
CERPGNNTSKGIHIGPGRAFCATENIIGDIRKAHC     r5      dy	la
CTRPNNNIRKSINIGPERAFYTTGEIIGDIRQAHC     r5      dy	la
CTRPGNNTRKSMRIGPGQAFYTTGDIIGDIRQAHC     r5      dy	la	bo
CTRPHNNTRTSTRIGPGQTFYATGDIIGDIRQAHC     r5      dy	la	bo
CIRPGNNTRKSIHIGPGQAFYARGDIIGDIRQAHC     r5      dy	la	bo
CIRPNNNTRKSIHIGPGRAFYATGEIIGDIRQAHC     r5      dy	la
CTRPNNNTRRSISLGPGRAYYATGDIIGDIRQARC     r5      dy	la
CTRPSNNTRTSIRIGPGQTFYATGEIIGDIRKAHC     r5      dy	la	bo
CIRPNNNTRQSIHIGPGQALYTTGVIGDIRQAHC      r5      dy	la	bo
CTRPNNNTRRSISLGPGRAYYATGDIIGDIRQAHC     r5      dy	la
CTRPNNNTRKSIHIGPGRAFYTTGDIVGDIRQAHC     r5      dy	la	bo
CIKPNNNTRKSIPIGPGKAWYTTGQIIRDIRRAHC     r5      dy	la
CTRPYNNTRRSTHIGPGRAYYTTKIIGDIRQAHC      r5      dy	la	bo
CTRPGNNTRKSIRIGPGRAFYATDIIGDIRQAYC      r5      dy	la
CTRPSNNTRTSIAMGPGQVFYRTGDIIGDIRKAYC     r5      dy	la	bo
CIRPNNNTRRSIPIGPGRAFYATGDIIGDIRQAHC     r5      dy	la	bo
CTRPNNNTRKSITIGPGRAFYATGDIIGNIRQAHC     r5      dy	la
CTRPNNNTRKSIQIGPGRAFYTTGEIIGDIRKAHC     r5      dy	la
CTRPNNNTRRSIHIGPGRAFYATGDIIGDIRKAHC     r5      dy	la
CTRPNNNTRTRIHMGPGRAMYATGDIIGNIRQAYC     r5      dy	la	bo
CTRPGNNTRTSIRIGPGQTFYGTGDIIGDIRQAHC     r5      dy	la	bo
CTRPNNNTRKGIHLGPGSAFYATGDIIGDIRQAHC     r5      dy	la	bo
CTRPNNNTRKSIPIGPGRAFYTTGEIIGDIRKAHC     r5      dy	la	bo
CTRPNNNTRKSITIGPGRAFYTTGEIIGDIRKAHC     r5      dy	la	bo
CHRPGNLSVQEMKIGPLSWYSMGLAANSSIKSRVAYC	r5      dy	bo
CTRPNNNTRRSIHMGPGRALYTTGAIIGNIRQAHC     r5      dy	la
CIRPNNNTRKGIHLGPGGALYATGAIIGDIRQAYC     r5      dy	la
CTRPNNNTRKSIHIAPGRAFYATGEIIGDIRQAHC     r5      dy	la	bo
CIRPNNNTRQSIHIGPGQALYTTGVIGDIRKAHC      r5      dy	la	bo
CTRPNNNTRRSIHIGPGRAFYTTGEVIGDIKQAHC     r5      dy	la	bo
CTRPSNNTRKSIPIGSGRAFYATGDIIGDIRKAHC     r5      dy	la
CTRPFNNTRQGVHIGPGSAYFTGKIVGNIRQAHC      r5      dy	la
CIRPNNNTRKSIPIGPGRAWYTTGQIIGDIRQAHC     r5      dy	la
CTRYANNTRKSVRIGPGQTFYTNDIIGDIRQAHC      r5      dy	la	bo
CTRPNNNTRRGIHIGPGRAFYTTGEVIGNIRAANC     r5      dy	la
CTRPGNNTRKSIRIGPGQTFYATGDIIGDIRRAYC     r5      dy	bo
CIRPNNNTRKGIHIGPGRAFYATGEIIGNIRQAHC     r5      dy	la
CTRPNNNTRKSIHIGPGKAFYATGDVIGDIRKAHC     r5      dy	la	bo
CIRPYNNTRQGTHIGPGRAFFTTNIVGDIRQAHC      r5      dy	la
CTRPGNNTRESIHIGPGQAFYTTGAIIGDIRQAHC     r5      dy
CTRPNNNTRQSVRIGPGQTFYATNIIGDIRQAYC      r5      dy	la	bo
CVRPHNNTRKSIRIGPGQAFYATESIIGDIRQAHC     r5      dy	la	bo
CIRPNNYTRKSINIGPGRAMYATEQITGDIRQAHC     r5      dy	la
CTRPYNNTRRGVHIGPGRAYYTTDIIGDIRQAHC      r5      dy	la
CTRYNNNTRKSIPLGPGRAFYATGDIIGDIRQAQC     r5      dy	la
CTRPNNNTRKSIPIGPGRAFYATGEIIGNIRQAHC     r5      dy	la	bo
CTRPNNNTRKSIHIGPGRAFYATGGVIGDIRQAHC     r5      dy	la	bo
CVRPNNNTRKSIRIGPGQTFYATGNIIRDIRQAHC     r5      dy	la	bo
CTRPNNNTRKSINIGPGRAFVATGAIIGDIRQAHC     r5      dy	la	bo
CTRPNNNTRKGIHIGPGRAFYAAGEIIGNIRQAHC     r5      dy	la
CIRPNNNTRKSINIGPGRAMYATEQITGDIRQAHC     r5      dy	la	bo
CIRPNNNTRKSIHMGPGRAFYATGEIIGNIRQAHC     r5      dy	la
CTRPNDNTRKGIHIGPGRAFYATGEIIGNIRQAHC     r5      dy	la
CIRPSNNTRKSVHIGPGQAFYATDTITGNIRQAHC     r5      dy	la	bo
CTRPHNNTRKSIHLGPGRAFYATGDIIGNPRQAYC     r5      dy	la
CTRPNNNTRKSIRIGPGQTFYATGDIIGDIRQAYC     r5      dy	la	bo
CTRPNNNTRKSIHMGPGRVLYTTGGITGDIRQAHC     r5      dy	la	bo
CTRPSNNTRKSIPLGPGRAFYATGDIIGNIRKAHC     r5      dy	la
CTRPNNNTRKGIHIGPGRAFYTTGAIIGNIRHAHC     r5      dy	la
CTRPSNNTRKSVRIGPGQTFFATGEIIGDIRQAHC     r5      dy	sa	la	bo
CTRPSNNTRTSIRIGPGQAFYATGDITGDIRQAHC     r5      dy	la	bo
CTRPNNNTRRSIHMGPGRAFYTTGEIIGDIRQAYC     r5      dy	la
CTRPSNNTRKGIHMGPGRAFYATGEIIGDIRQAHC     r5      dy	la
CTRPNNNTRRSVRIGPGQAFYATGGITGDIRRAYC     r5      dy	la
CTRPHNNTRKSIHLGPGRAFYATGDIIGNIRQAYC     r5      dy	la
CTRPNNNTRRSIHMGAGKALYTGEIIGDIRQAHC      r5      dy	la
CSRPNNNTRRSVHIGPGRAWYTGEIIGDIRQAHC      r5      dy	la	bo
CTRPNNNTRKSIHIGPGQAFYATGDIIGDIRQAHC     r5      dy	la	bo
CTRPNNNTRKSIPMGPGKAFYATGDIIGDIRKAHC     r5      dy	la
CTRPNNNTRKGIHIGPGRAFYTTGEIIGDIRQAYC     r5      dy	la
CIRPGNNTRKSIRIGPGQTFYATGDIIGDIRKAHC     r5      dy	la	bo
CTRLNNNTRKSIPLGPGRAFYATGDIIGDIRKAQC     r5      dy	la
CMRPNNNTRKSIHMGPGRAFYTTGEIIGNIRQAHC     r5      dy	la
CTRPNNNTRKGIHMGPGKTLYATGEIIGDIRQAHC     r5      dy	la	bo
CTRPSNNTRKSIHIGPGRAFYTTGEVIGDIRQAHC     r5      dy	la
CTRPSNNTRKSIHLGLGRAFYATGEIIGDIRQAHC     r5      dy	la
CTRPNNNTRKSINIGPGRAIYTTGEIIGNIRQAHC     r5      dy	la
CTRPNNNTRKGITIGPGSVFYTGEIIGDIRQAHC      r5      dy	la
CTRPNNNTRKGIHIGPGRAFYTTGAIIGSIRQAHC     r5      dy	la
CTRPNNNTRKSIPIGPGRALYATGEIIGQIRRAYC     r5      dy	la	bo
CTRPGNNTRKSIRIGPGQAFFATGEVIGDIRQAHC     r5      dy	la	bo
CPRPINNTRRSVRIGPGQTFYATGEIIGNIRQAHC     r5      dy	la	bo
CTRPNNNTRKSMRIGPGQSFYATGEIIGDIRQAHC     r5      dy	la
CTRPNNNTRKSVRIGPGQTFYATGGIIGDIRQAHC     r5      dy	la	bo
CTRPCNNTRKSIPLGPGRAFYATGDIIGNIRKAHC     r5      dy	la
CTRPNNNTRRSIHMGPGKAFYTTGEIVGDIRQAYC     r5      dy	la
CARPNNNTRKGIHLGQGQTFFATGEIIGDIRQAHC     r5      dy	la	bo
CTRPNSNTRKSINIGPGRAWYTTGDIIGDIRKAHC     r5      dy	la
CTRPGNNTRKSIHIAPGQAFYATGAIIGDIRQAHC     r5      dy
CIRPFENTRTSVRIGPGQVFYKTGDIIGDIRSAYC     r5      dy	la
CTRPNNDTKRSVNIVPGRAIYTTDIIGDIRQAHC      r5      dy	la
CTRPNNNTRKSVRIGPGQAFYATNEIIGDIRQAHC     r5      dy	la	bo
CTRPNNNTRKSINIGPGRAFYATGEIIGDIRQAHC     r5      dy	la	bo
CTRPNNNTRKSITIGPGGAFYATGDIIGDIRQAHC     r5      dy	la
CTRPNNITRKSINIGPGRAWYTTGAIIGDIRKAHC     r5      dy	la
CTRPNNNTRKSIPLGPGQAWYTTGQIIGDIRQAHC     r5      dy	la	bo
CMRPNNNTRKSIPMGPGRAFYATGEVIGNIRQAHC     r5      dy	la
CIRPNNNTRKSIPMGPGKAFYATGDIIGNIRQAHC     r5      dy	la
CTRLNNNTRRSINIGPGRAWYTTGEVIGDIRKAHC     r5      dy	la
CTRPNNNTRQSIRIGPGQTFYATGEIIGDIRQAHC     r5      dy	la	bo
CVRPNNNTRTSVRIGPGQTFYATGEIIGDIRQAFC     r5      dy	la	bo
CTRPNNNTRQSIHIGPGRALFTKGIIGDIRRAHC      r5      dy	la
CTRPNNNTRKSVRIGPGQAFYATNDIIGDIRQAHC     r5      dy	la	bo
CIRPNNNTRKGIHIGPGRTFYTTGDIIGDIRQAYC     r5      dy	la
CTRPNNNTRKSINIGPGRALYTTGDIIGDIRQAHC     r5      dy	la
CTRPSNNTRTSITIGPGQVWYRTGDIIGDIRQAYC     r5      dy	la
CTRPSNNTRQSIRIGPGQAFYTTKIIGDIRQAHC      r5      dy	la
CTRPNNNTRKSIHLGPGRAFYATGDIIGNIRKAHC     r5      dy	la
CTRPNNNTRKGIHMGPGRAFYATGEIVGDIRKAHC     r5      dy	la
CTRPNNNTRRRVGIGPGRTYYATDEIIGDIRQAHC     r5      dy	la	bo
CTRPNNNTGTSIHMGPGRAVYATGDIIGNIRQAYC     r5      dy	la	bo
CIRPNNNTRKSIRIRPGSAFYTTGEIIGDIRQAHC     r5      dy	la
CSRPGNNTRRGIHLGPGQAIYVNSIIGDIRRAHC      r5      dy	la	bo
CIRPYNNTREGTHIGPGRALFTTDIIGDIRQAHC      r5      dy	la	bo
CTRPNNNTRKSMRIGPGQTFYATGDIIGDIRQAYC     r5      dy	la	bo
CTRPNNNTRRSITIGPGRAFYGTDIIGDIRQAHC      r5      dy	la
CTRPNNNTRKGIHIGPGRAFYATGEVIGNIRQAHC     r5      dy	la
CTRPSNNTRKSVHIGPGRTFYATGDIIGDIRQAHC     r5      dy	la	bo
CTRPSNNTRTSINIGPGQVFYRPGDIIGDIRKAYC     r5      dy	la	bo
CTRPNSNTRKGIHIGPGSAIYATGDIIGDIRQAHC     r5      dy	la	bo
CTRPNNNTRTSVRIGPGQAFYATDIIGDIRKAYC      r5      dy	la	bo
CTRPNNNTRKSIHMGPGRAFYTTGDIIGDIRKAHC     r5      dy	bo
CTRPNNNTRRSVRIGPGQTFYAAGEIIGDIRQAHC     r5      dy	la	bo
CIRPNNNTVQSVHIGPGKALYTTGIIGDIRQAHC      r5      dy	la
CTRPNDNTRKSIRFGPGQAFYTNNIIGDIRQAHC      r5      dy	la
CTRPSNNTRKGIHIGPGRAFYATGEIIGDIRKAHC     r5      dy	la
CVRPGNNTVKEMRVGPMAWYSMELERNGSRTNSRTAFC	r5      dy
CTNLNNNTRRSIRIGPGQAFYATGDIIGDIRKAHC     r5      dy
CTRPTNNTRKSIHLGPGRAFYATGDIVGNIRQAHC     r5      dy	la
CTRPNNNTRKSIPMGPGKAFYARGDITGDIRKAYC     r5      dy	la	bo
CTRPNNNTRKSIHLGAGRALYTGEIIGDIRQAHC      r5      dy	la	bo
CTRPNNNTRKSIHIGPGQAFYAIGDVIGNIRQAQC     r5      dy	bo
CTRPFNNTRQGVHIGPGLALYADTTVIGDIRQAHC     r5      dy
CTRPNNNTRKSIPIGPGRAFFTTGDIIGDIRQAHC     r5      dy	la	bo
CIRPNNNTRKSIHIGPGRVFYTTGDIIGDIRQTHC     r5      dy	la
CTRPNNNTRKSIRIGPGQTFYATGDIMGDIRQAHC     r5      dy	la	bo
CTRPSNNTRKSIHIGPGRAFYTTGEVTGDIRQAHC     r5      dy	la
CTRPNNNTRQSTHIGPGIALFTTNIIGDIRQAYC      r5      dy	la
CTRPNNNTRRGVTIGPGRVFYTGQVIGDIRQAHC      r5      dy	la
CIRPNNNTRKSIPMGPGRAFYATGEIIGNIRQAHC     r5      dy	la
CERPGNNTRKSVRIGPGQTFYATGEIIGNIRQAHC     r5      dy	la	bo
CTRPNNNTRKGIHIGPGRAFFTTGAIIGNIRQAHC     r5      dy	la	bo
CTRPNNNTRKSINIGPGRAFYTTGEIIGDIRQAHC     r5      dy	la	bo
CPRPNHNTRRSIRIGPGQAFYATGDIIGDIRQAHC     r5      dy	la
CTRPSNNTRKSIHLGPGRAFYATGDIIGNIRKAHC     r5      dy	la	bo
CTRPNNNTRKGIHIGPGSAFYATGDIIGDIRQAHC     r5      dy	la	bo
CTRPDNNTRKSIHIGPGRAFYATGDIIGNIRQAHC     r5      dy	la
CTRPNNNTRKSIPIGPGRAFYATGEIIGDIRQAHC     r5      dy	la
CTRPNNNTRQGVHIGPGQALYTTNIIGDIRQAYC      r5      dy	la
CTRPNNNTRKSIPLKPGRAWYTTGQIIGDIRQAHC     r5      dy	la
CTRPSNNTRKSITIGPGRAFYATGDIIGDIRQAHC     r5      dy	la	bo
CTRPNNNTRQSVRIGPGQVFYATNDIIGDIRQAYC     r5      dy	la	bo
CTKPNNNTRRSISLGPGRAYYATGDIIGDIRQAHC     r5      dy	la
CTRPNNNTRKSIPMGPGRAMYATGDIIGDIRKANC     r5      dy	la
CTRPNNNTRKSIRIGPGQTFYATDAIIGNIREAHC     r5      dy	la	bo
CTRPNNNTRKSIHMGPGRAMYATGDIIGDMRQAHC     r5      dy	la
CTRPFNNTRQGVHIGPGIALYTEMIGDIRQAHC       r5      dy	la	bo
CIRTGNNTRKSVRIGPGQTFYATGAIIGDIRQAHC     r5      dy	la	bo
CTRPNNNTRKSIPIGPGRAFYTTGGIIGDIRQAHC     r5      dy	la
CTRPNNNTRQSTHIGPGKALFTTNIIGDIRQAYC      r5      dy	la	bo
CTRPNNNTRKGIHIGPGKAFYTTGEIIGNIRQAHC     r5      dy	la	bo
CTRPNNNTRKGVHIGPGRAFYATGEIIGDIRKAHC     r5      dy	la	bo
CTRPNNNTRKGIHIGPGRAFYATGEIIGDIRQAHC     r5      dy	la	bo
CTRPSNNTRTSITIGPGQVFYRTGDIIGDIRKAYC     r5      dy	la	bo
CTRPSNNTRKSITIGPGRAFYTAEVIGNIRAAYC      r5      dy	la
CTRPSNNTRKSIPIGPGRAFYATGDIIGDIRKAHC     r5      dy	la
CTRPNNNTRKSIHIGPGRAFYTTGEIIGKIRQAHC     r5      dy	la
CIRPNNNTKRSIHLGLGRRFYTTEIIGDIRKAYC      r5      dy	la
CTRPNNNTRKSISIGPGRAFYATGEIIGDIRQAHC     r5      dy	la
CTRPGNNTRKSVRIGPGQTFYATGDIIGDIRKAHC     r5      dy	la	bo
CIRPNNNTRQSIHIGPGQAIYTTGVIGDIRKAHC      r5      dy	la
CTRPNNNTRKSIPIGPGRAFYATGDIIGDIRKAHC     r5      dy	la
CTRPNNNTIKGIHIGPGRAFYTTGQVIGDIRKAYC     r5      dy	la	bo
CTRPNNNTRKSIPMGPGRAFYATGAIIGDIRQAHC     r5      dy	la	bo
CIRPTNNTRQSIRFGPGQVFFGTDVIGDIRQAHC      r5      dy	la	bo
CIRPNNNTRKGIHLGPGGALYATGGIIGDIRRAYC     r5      dy	la
CTRPNNNTRKGIHIGPGRAFYTTGGIIGDIRQAHC     r5      dy	la
CIRPNNNTRKSIHIAPGRAFYATGEIIGDIRQAHC     r5      dy	la
CTRPNNNTRKSVRIGPGQAFYATGDIIGDIRKAHC     r5      dy	la	bo
CIRPGNNTRKSIRIGPGQAFYATGDIIGDIRQAHC     r5      dy	la	bo
CTRPNNNTRKSINMGPGRAFYATGDIIGDIRQAHC     r5      dy	la	bo
CIRPGNNTRKSVRIGPGQAFYATGDIIGDIRQAHC     r5      dy	la	bo
CTRPSNNTRKSIHIGPGRAVYTTGEIIGRIRQAHC     r5      dy	la
CTRPSNNTRKSIPIGPGRAFYTTGEIIGDIRKAHC     r5      dy	la
CTRPSNNTGKSITIGPGRAFYTTGEIIGDIRQAHC     r5      dy	la
CTRANNNTRKSIPLGPGKAWYTTGDIIGDIRQAHC     r5      dy	la
CTRPNNNTRKSISIGPGRAFYTTGEIIGETRQAYC     r5      dy	la
CTRPSNNTRRGIHIGPGRAFYTTGEVIGDIRAANC     r5      dy	la
CTRPNNNTRKSIHIGPGRAFYTTGEIIGDIRKAHC     r5      dy	la	bo
CTRPGNNTRKSVRIGPGATFYATGDIIGDIRQAHC     r5      dy	la	bo
CTRPFNNTRRGVHIGPGSAYFTGKIVGNIRQAHC      r5      dy	la
CTRPNNNTVQSVHIGPGKALYTTGIIGDIRQAHC      r5      dy	la
CTRPNNNTRRSIHMGPGGALYTTGAIIGNIRQAHC     r5      dy	la
CTRPNNNTRKGIHIGLGRALYATGDIIGDIRQAHC     r5      dy	la	bo
CMRPGNNTRRSVRIGPGQTFYATGEIIGDIRQAHC     r5      dy	la	bo
CTRPNNNTRKSVRIGPGQTFYATDIIGDIRQAHC      r5      dy	la	bo
CTRPGNNTRQSIHLGPGQALWTTTDIIGNIRQAHC     r5      dy	la	bo
CTRPSNNTRRGIHIGPGKAFYTTGGVIGDIRKANC     r5      dy	la
CIRPNNNTRKSIHIGPGRAFYTTGDIIGDIRKAHC     r5      dy	la	bo
CTRPNNNTRKSVRIGPGQAFYATGDIIGDIRQAHC     r5      dy	la	bo
CIRPNNNTRKSIPMGPGKAFYATGDIIGNIRLAYC     r5      dy	la	bo
CTRPGNNTRKSIRIGPGQAFYATGDIIGDIRQAHC     r5      dy	la	bo
CVRPGDNSVKEMRAGPMAWYSMELERNGSRTNSRTAFC	r5      dy
CTRPSNNTRQSIRIGPGQAFYTTEVIGNIRLAFC      r5      dy	la	bo
CTRPNNNTRKSIHIGPGRALYATGEIIGNIRQAHC     r5      dy	la
CMRPNNNTRKSINIGPGRAFYATGDIIGDIRQAHC     r5      dy	la	bo
CTRPNNNTRKGIHMGPGKVFYATGQIIGNIRQAHC     r5      dy	la
CTRPNNNTRKSINLGPGRAWYTTGQIIGDIRQAHC     r5      dy	la	bo
CTRPNNNTRKSIHIGPGKALYTGEIIGDIRQAHC      r5      dy	la
CTRPSSNTRKSIHLGLGRAFYATGEIIGDIRQAHC     r5      dy	la
CTRPGNNTRKSIRIGPGQTFYATGDIIGNIRQAHC     r5      dy	sa	la	bo
CTRPNNNTRKSIHIGPGRALYATGDIIGDIRQAHC     r5      dy	la
CSRPGNNTRKSVRIGPGQTFYATGDIIGDIRQAHC     r5      dy	la	bo
CTRPNNNTRKSINIGPGRALYTTGEIIGNIRQAHC     r5      dy	la
CTRPGNNTRKSVRIGPGQTFYATDDIIGDIRKAHC     r5      dy	la	bo
CTRPNNNTRKSIHIGPGRAFYTTGGIIGNIRQAHC     r5      dy	la	bo
CTRPGNNTRKSITFGPGQAFYATGDIIGDIRKAHC     r5      dy	la	bo
CSRPGNNTRRSVRIGPGQTLYAAGDIIGDIRQAHC     r5      dy	la	bo
CTRPNNNTRKSIHIGPGKAFYATGEIIGNIRQAHC     r5      dy	la
CTRPNNNTRKSIPLGPGRAWYTTGQIIGDIRQAHC     r5      dy	la
CTRPNDNTRKSIPMGPGRAFYATGAIIGDIRQAHC     r5      dy	la
CTRHNNNTRKSVRIGPGQTFYATGDIIGDIRQAHC     r5      dy	la	bo
CTRPNNNTRKSISFGPGSAMYATGAIIGDIRQAHC     r5      dy	la
CLRPYNNTRQGTHIGPGRAFFTTNIVGDIRQAHC      r5      dy	bo
CTRPNNNTRKSIRIGPGQTFYATNIIGDIRQAYC      r5      dy	la	bo
CTRPNNNTRRSIRIGPGQAFYATGDIIGDIRKAHC     r5      dy	la
CIRPNNNTRKSITIGPGRAFYTTGEIIGEIRQAHC     r5      dy	la
CIRPNNNTRKSIHIGPGRAFYATGEIIGNIRQAHC     r5      dy	la
CTRPNNNTRKSITIGPGRAFYTTGEIIGDIRQAHC     r5      dy	la	bo
CTRPSNNTRTSIRIGPGQAFYRTGDIIGDIRKAYC     r5      dy	la	bo
CTRPNNNTRKSIHIAPGSAFYATGDIIGNIRQAYC     r5      dy	la
CIRPNNNTRKGIHLGPGGAFYATGGIIGGIRQAYC     r5      dy	la
CTRPNNNTRKSIHIGPGKAFYATGEIIGNIRQAYC     r5      dy	la	bo
CTRPGNNTRKSISMGPGRAFYATGDIIGDIRQAYC     r5      dy	la	bo
CTRPDNNTRKSVRIGPGQAFYTNEIIGDIRKAHC      r5      dy	la	bo
CIRPNNNTIKSIHIGPGRAFYTTGQIIGDIRQAHC     r5      dy	la
CVRPGNNSVQEIKIGPMAWYSMQIEREGKGANSRTAFC	r5      dy
CTRPNNNTRKSIHIGPGSVFYTGEIIGNIRQAHC      r5      dy	la
CARPNNNTRKSMRIGPGQTFYATGDIIGDIRQAHC     r5      dy	la	bo
CIRPNNNTRKGIHLGPGGALYATGGIIGDIRQAYC     r5      dy	la	bo
CTRPNNNTRKSIPMGPGRAFYATGQIIGDIRQAYC     r5      dy	la	bo
CARPNNNTRKSIHIGPGRAFYTTGEIIGDIRQAHC     r5      dy	la
CTRPNNNTRKSIPIGPGRALYATGDIIGDIRKAHC     r5      dy	la
CTRPNNNTRRSISLGPGRAYYATGDIVGDIRQAHC     r5      dy	la
CTRPNNNTRRSIYIAPGSAFYATGEIIGDIRQAHC     r5      dy	la
CTRPNNNTRKSITIGPGRAFYATGDIIGDIRQAHC     r5      dy	la	bo
CTRPNNNTRKGIHIGPGRAFYATGDIIGDIRKAHC     r5      dy	la
CTRPNNNTRRSIHIGPGRAFHATGEIVGNIRQAHC     r5      dy	la	bo
CTRPNNNTRKSIRIGPGQTFYATDIIGDIRQAYC      r5      dy	la
CTRPNNNTRKGINIGPGRAWYTTGDIIGDIRKAHC     r5      dy	la
CTRPNNNTRKSIHIGPGRAFYTAGEIIGDIRQAHC     r5      dy	la
CTRPNNNTRKGIHIGPGQAFYATGEIIGDIRQAHC     r5      dy	la	bo
CTRPTNNTRKSIHIGPGRAFYATGDIIGDIRQAHC     r5      dy	la
CTRPNNNTRRSITFGPGAAFYTGEIIGDIRQAYC      r5      dy	la	bo
CTRPSNNTRTSITIGPGQVWYRTGDIIGNIRKAYC     r5      dy	la	bo
CTRPNNNTRKSIHIGPGKTFYATGEIIGNIRQAHC     r5      dy	la
CTRPNNNTRKSIPIGPGRAFFATDIIGDIRQAHC      r5      dy	la	bo
CTRPNNNTRKSIPMGPGKAFYATGEIIGDIRQAHC     r5      dy	la	bo
CTRPNNNTRTGIPMGPGRAMYATGDIIGNIRQAYC     r5      dy	la	bo
CTRPNSNTRQSTHIGPGKALFTTNIIGDIRQAYC      r5      dy	la
CTRPNNNTRKSIPIGPGRASYATGDIIGDIRQAHC     r5      dy	la
CTRLNNNTRRSINIGPGRAWYTTGEVIGDIRKANC     r5      dy	la	bo
CTRPGNNTRKSIRIGPGQAFFATGAIIGDIRKAYC     r5      dy	la	bo
CTRPNNNTRKSIPLGPGQAWYTTGQIIGNIRQAHC     r5      dy	la
CTRPNNNTRKGIHIGPGKTFYTTGGIIGDIRQAYC     r5      dy	la
CTRPGNNTRKSIHIGPGRAFYATDIIGDIRQAYC      r5      dy	la
CTRPNNNTRTSIPMGPGRALYATGDIIGNIRQAYC     r5      dy	la	bo
CTRPNNNTRKSVRIGPGQTFYATGAIIGDIREAHC     r5      dy	la	bo
CTRPNNNTRRSITIGPGKAFYTTGGVIGDIRKANC     r5      dy	la
CTRPNNNTRKSVRIGPGQAFYATGDIIGNIRQAYC     r5      dy	la	bo
CLRPNNNTRKSIHMGPGKAFYATGDIIGDIRQAYC     r5      dy	la	bo
CTRPSNNTRKGIRIGPGQTFYATGDVIGDIRQAHC     r5      dy	la	bo
CTRPFNNTRRGVHIGPGSAYFTEKIVGDIRQAHC      r5      dy	la	bo
CTRPNNNTRQSIRIGPGQVFYATGDIIGDIRQAHC     r5      dy	la	bo
CTRPNNNTRKGIHIGPGRAFYATDIIGDIRQAHC      r5      dy	la	bo
CIRPNNNTRQSIRIGPGQAFFATGDIIGDIRQAYC     r5      dy	la	bo
CTRPNNNTRRSIHIGPGRAFYTTGQIIGDIRQAYC     r5      dy	la
CTRPGNNTRKSIHIGPGRAFYTTGEIIGKIRQAHC     r5      dy	la
CTRPNNNTRRSIHMGPGKALYTGDIIGDIRQAHC      r5      dy	la	bo
CTRPNNNTRKGILLGPGSAFYATGDIIGDIRQAHC     r5      dy	la	bo
CTRPNNDTRKSIHLGPGSAFYAPGDIIGDIRQAHC     r5      dy	la	bo
CTRPNNNTRKSIHIGPGRAFYTTGEIIGDIRKAYC     r5      dy	la
CARPNNNTRKSIRIGPGQTFYATNDIIGNIRQAHC     r5      dy	la	bo
CTRPNNNTRKGIHMGPGRALYTTGAIIGDIRQAHC     r5      dy	la
CTRPSNNTRKSVRIGPGQTFYATGDIIGDIRQAHC     r5      dy	la	bo
CIRPSNNTRRSMRIGPGQTFYATGDIIGNIRRAYC     r5      dy	la
CTRPNNNTRRSIHIAPGRAFYATGKIIGDIRQAHC     r5      dy	la
CTRPSNNTRRSITIGPGRAFYATGEIIGDIRKAHC     r5      dy	la
CTRPSNNTRKSITIGPGRAFYTTGEILGEIRQAHC     r5      dy	la
CIRPNNNTRKSIHMGPGKAFYATGDIIGDIRQAYC     r5      dy	la	bo
CTRPNNNTRKSIHLGPGQAFYTTEIIGDIRQAYC      r5      dy	la
CTRPNNNTRKSINIGPGRAWYATGKIIGNIRQAHC     r5      dy	la
CTRPGNNKRRSVRIGPGQTFYATGEIIGNIREAHC     r5      dy	la	bo
CTRPNNNTRKSIRIGPGQTFYATNEIIGNIREAHC     r5      dy	la
CTRPYNNTIQSVQMGPGRAWYTSGITIIGDIRQAHC	r5      dy	la	bo
CTRPGNNTRKSIPIGPGRAFYTTGDIIGDIRKAHC     r5      dy	la	bo
CTRPNNNTRKSIRIGPGQTFYATNGIIGNIRQAHC     r5      dy	la	bo
CTRPSNNTRTSITMGPGQAFYRTGDIIGDIRKAYC     r5      dy	la	bo
CTRPNNNTGKSIPIGPGRAFYATGEIIGDIRQAHC     r5      dy	la
CMRPNNNTRKSVRIGPGQTFYATGDIIGNIRQAHC     r5      dy	la	bo
CTRPNNNTRKSIHMGWGRAFFSTGELIGNIRQAHC     r5      dy	la
CTRPNNNTRKGIHIGPGRTFYTTGEIIGDIRQAHC     r5      dy	la	bo
CTRPNNNTRKSIHIGPGSAFYATGDIIGNIRQAYC     r5      dy	la
CTRPGNNTRKSVRIGPGQTFYTNDIIGDIRQAYC      r5      dy	la	bo
CTRPNNNTRRDIGIGPGQTFFAAGAIIGDIRQASC     r5      dy	la	bo
CTRPSNNTRKGIHIGPGRAFYATGDIIGDIRKAHC     r5      dy	la
CTRPNNNTRKSIHIGPGRALYTTGEIIGDIRQAHC     r5      dy	la	bo
CTRPSNNTRQSTRIGPGQVLFTTKVIGDIRQAYC      r5      dy	la
CVRPNNNTRRSITIGPGRAFYTGEIIGNIRKAYC      r5      dy	la
CTRPNNNTRESVRIGPGQTFYTSNIIGDIRQAHC      r5      dy	la	bo
CTRPSNNTRKSVHIGPGRALYTTDIIGDIRKAYC      r5      dy	la	bo
CTRPTNNTRKSIHIGPGRAFYATGDIVGNIRQAHC     r5      dy	la
CIRPGNNTRRSIRIGPGQAFYAMGDIIGNIREAHC     r5      dy	la	bo
CIRPNNNTRKSIHIGPGRAFYTTGDIIGDIRQAHC     r5      dy	la	bo
CTRPNNNTRRGIHVGPGQALYTGDIIGDIRQAHC      r5      dy	la	bo
CTRPNNNTRKSIPIGPGRAFYTTGEIIGNIRQAHC     r5      dy	la
CTRPNNNTRESIRIGPGQTFYATGEIIGDIRQAYC     r5      dy	la	bo
CTRPNNNTRRDIHIGPGRAFYATGGIIGNIRQAHC     r5      dy	la	bo
CTRPNNNTRRSVRIGPGGAMFRTGDIIGDIRQAHC     r5      dy	la	bo
CTRPGNNTRKSIRIGPGQTFYATGDIIGDIRKAYC     r5      dy	la	bo
CTRPSNNTRKSIPIGPGQAIYATGEIIGDIRKAHC     r5      dy	sa	la	bo
CTRPSNNTRTSISIGPGQVFYRTGDIIGDIRKAYC     r5      dy	la	bo
CSRPYKRMQRRTHIGTGQALFTTNVVGDIRKAHC      r5      dy
CTRPNNNTRKGIHIGPGRTFYATDAIIGNIRQAHC     r5      dy	sa	la	bo
CTRPSNNTRQSTRIGPGQALFTTKVIGDIRQAYC      r5      dy	la	bo
CTRPSNNTRQGIHIGPGQALYTTKIIGDIRQAHC      r5      dy	la	bo
CTRPGNNTRKSMRIGPGQTFFATGEIIGDIRQAHC     r5      dy	la	bo
CTRPSNNTRTSITIGPGQVFYRTGDIIGDIRKAHC     r5      dy	la	bo
CTRPNDNTRKSIHIGPGRALYATGDIIGDIRQAHC     r5      dy	la
CTRPGNNTRKSVRIGPGQTFYATGEIIGNIRQAHC     r5      dy	la	bo
CTRPSNNTRKSIRIGPGQAFFATGEIIGDIRQAHC     r5      dy	bo
CTRPSNNTRKSITIGPGKAFYATGEIIGDIRKAHC     r5      dy	la
CTRPHNNTRRSWRIGPGQTFYATGDIIGDIRQAHC     r5      dy	la	bo
CTRPYNNTRKSVRIGPGQAFYATGAIIGNIRQASC     r5      dy	la	bo
CTRPDNNTRKGIHMGPGKVFYATGQIIGDIRQAHC     r5      dy	la
CTRPNNNTRQGVHIGPGQALYTTDIIGDIRQAYC      r5      dy	la	bo
CIRPNNNTRKSIHIGPGRAFYATGDIIGDIRQAHC     r5      dy	la	bo
CTRPYNNTRQSTHIGPGQAPYTTHVIGNIRQAYC      r5      dy	la
CTRPNNNTRRSIHIGPGRAFYTSGGIIGDIRQAHC     r5      dy	la
CTRPNNNTRKSINIGPGRAFYTTGDIIGDIRQAHC     r5      dy	la
CIRPSNNTRRSVRIGPGQTFYATGEITGDIRQAHC     r5      dy	la	bo
CIRPNNNTRKGIHIGPGRTFYATGDIIGDIRQAHC     r5      dy	la	bo
CTRPNNNTRKSISIGPGQAFYATGDIIGDIKKAYC     r5      dy	la	bo
CTRPSNNTRTSITIGPGQVLYKTGDIIGDIRKAYC     r5      dy	la
CTRYNNNTRRSIPLGPGRAFYATGDIIGDIRQAQC     r5      dy	la
CIRPGNNTRKSVRIGPGQTIYATGDIIGDIRQAHC     r5      dy	la	bo
CTRPFNNTRKGVHIGPGLALYADTTVIGDIRQAHC     r5      dy
CTRPSNNTRKSITIGPGRAFYATGEIIGDIRKAHC     r5      dy	la	bo
CTRPSNNTRTSITIGPGQVFYRTGDITGDIRKAFC     r5      dy	la	bo
CTRPNNNTRKSIRIGPGQAFYATGEIIGNIRQAHC     r5      dy	la	bo
CVRPGNNSVQEMRVGPMAWYSMELEKNGSRTNSRTAFC	r5      dy
CIRPNNNAIKNVGIGPGQTFYTTGKIIGNISQAYC     r5      dy	la	bo
CVRPGSNSVQEIKIGPMAWYSMQLEQDGKRANARTAFC	r5      dy	bo
CIRPNNNTRKSIHIGPGRVFYTTGDIIGDIRQAHC     r5      dy	la
CTRPNNNTRKSIHIGPGRAFYGTDIIGDIRQAHC      r5      dy	la	bo
CTRPNNNTRKSIPIGPGRAFYATGETIGDIRQAHC     r5      dy	la
CTRPNNNTRTSIPMGLGRAMYATGDIMGNIRQAYC     r5      dy	la	bo
CTRPNNNTRKSIPMGPGRAFYATGEIIGDIRQAHC     r5      dy	la
CTRPGNNTRKSVRFGPGQAFYATGDIIGDIRQAHC     r5      dy	la	bo
CTRPNNNTRKSIHIGPGRAFYTTGQIIGDIRQAYC     r5      dy	la	bo
CTRPNNNTRKSIHLGPGSVFYTGEIIGDIRQAHC      r5      dy	la
CTRPNNNTRKSIHLGLGRAWYATGEIIGNIRQAHC     r5      dy	la
CIRPNNNTRKSIPMGPGRAFYATGGIIGDIRQAHC     r5      dy	la
CTRPNNNTRKSVRIGPGQTFYATGDIIGNIRQAYC     r5      dy	la	bo
CTRPNNNTRKSIPIGPGRAFYTTGQIIGDIRQAYC     r5      dy	la
CTRPNNNTRKSIPIGPGQAFYATGDIIGDIRQAHC     r5      dy	la
CTRPNNSTRKSIHMGWGRAFYATGEIIGNIRQAHC     r5      dy	la
CTRPNNNTRKSIHVGPGKAIYTTEIIGNIRQAHC      r5      dy	la
CTRPSNNTRTSITIGPGRVFYRTGDIIGNIRKAYC     r5      dy	la	bo
CTRPSNNTRKSIHMGPGRVLYTTGGIIGDIRQAHC     r5      dy	la
CTRPNNNTRKSVRIGPGQAFYATNDVIGNIRQAHC     r5      dy	la
CTRPSNNTRRSVHIGPGQAIYSTGQIIGDIRKAHC     r5      dy	la
CTRPNNNTRKSIHIGPGRAFYATGEIIGNIRQAHC     r5      dy	la	bo
CTRPNNNTRKGIHMGPGRAFYTTGAIIGDIRQAHC     r5      dy	la
CTRPNNNTRESIRIGPGQTFYATGDIIGDIRQAHC     r5      dy	la	bo
CTRPNNNTRKSIHIAPGRAFYATGEIVGDIRQAHC     r5      dy	la
CARPNNNTRRSITIGPGRAFYATDIIGDIRKAHC      r5      dy	la
CTRPNNNTRKSIHIGPGKAFYTTGEIIGDIRQAHC     r5      dy	la	bo
CIRPNNNTRKSIHMGPGRAFYTTGEIIGNIRQAHC     r5      dy	la
CTRPNNNTRKSVRIGPGQALYATGGIIGDIRQAHC     r5      dy	la	bo
CTRPGNNTRKSIHIGPGQAFYATGAITGDIRQAHC     r5      dy
CTRPNNNTRKSITIGPGSVFYTGEIIGDIRRAHC      r5      dy	la
CTRPNNNTRRSVRIGPGQAFYATGDIIGDIRQAYC     r5      dy	la	bo
CTRPNNNTRKSVRIGPGQAFYATNDVIGDIRQAHC     r5      dy	la	bo
CTRPNNNTRKGIHIGPGRAWYTTGEIIGDIRQAHC     r5      dy	la	bo
CTRPNNNTRKSIHIGPGRTFYTTGDIIGDIRQAYC     r5      dy	la	bo
CTRPNNNTRKSIRIGPGQTVYATNDIIGDIRQAHC     r5      dy	la
CIRPSNNTRKSVRIGPGQTFYATGEIMGDIRQAHC     r5      dy	la	bo
CTRPNNNTRKSIRIGPGQTFYATNEIIGNIRQAHC     r5      dy	la	bo
CIRPNNNTRKSIRIGPGQAFYARGDVISNIRHAYC     r5      dy	sa	la	bo
CTRPGNNTRKSVRIGPGQAFYATGDIIGDIRKAYC     r5      dy	sa	la	bo
CTRPNNNTGTCIPMGPGRAVCATGDIIGNIRQAYC     r5      dy	la	bo
CTRPNNNTRKRVPIGPGQTFYATDIIGNIRQAHC      r5      dy	la	bo
CVRPNNNTRRGIHIGLGRRFYTTEIVGDIRKAYC      r5      dy	la
CTRPNNSTRKSIHIGPGRAFYATGEIIGNIRQAHC     r5      dy	la	bo
CIRPYYNTRGHTHIGAGRAYYITKIIGGIRQTHC      r5      dy	la
CTRPNNNTRKSIHMGPGRAFYTTGEIIGDIRQAHC     r5      dy	la
CTRPNNNTRQSMRIGPGQTFYATGDIIGDIRQAHC     r5      dy	la	bo
CIRPNNNTRKSIRIGPGQVFYANNDIIGDIRQAHC     r5      dy	la	bo
CTRPGNNPRKSVRIGPGQAFYATGDIIGDIRQAYC     r5      dy	la	bo
CSRPGNNTRQSVRIGPGQTFYATGEIIGDIRQAHC     r5      dy	la	bo
CTRPNNNTRKSITFGPGRAFYTTGDIIGDIRKAYC     r5      dy	la	bo
CTRPHNNTRKSVRIGPGQTFYATGDIIGDIRQAHC     r5      dy	la	bo
CIRPNNNTRQSVRIGPGQTFFANDIIGDIRQAHC      r5      dy	la	bo
CTRPNNNTRKSINLGPGRAWYATGQIIGDIRQAHC     r5      dy	la	bo
CTRPNNNTRKSIHIGPGRAWYATGEIIGDIRQAHC     r5      dy	la
CTRPNNNTRKSINLGPGQAWYTTGQIIGDIRQAHC     r5      dy	la
CARPSNNTRKSVHIGPGQAFYATGAITGDIRQAYC     r5      dy	la	bo
CTRPHNNTRQSVRIGPGQAFFATREIIGDIRQAHC     r5      dy	la
CTRPNNNTRTSVRIRPGQTFYGTGEIIGNIRQAHC     r5      dy	la	bo
CIRPNNNTRKSIPMGPGRAFYATGAIIGNIRQAHC     r5      dy	la
CTRPNNNTRKSIRIGPGQTFYATNDIIGDIRQAHC     r5      dy	la	bo
CTGPNNNTRRSISIGPGGAFYTTGDIIGDIRQAYC     r5      dy	la	bo
CTRPSNNTRKSVHIGPGRAFYTTGEIIGDIRQAHC     r5      dy	la	bo
CTRPNNNTRKSMRIGPGQTFYATGDIIGDIRQAHC     r5      dy	la	bo
CTRPNNNTRKSIPLGPGQAWYTTGQILGDIRQAHC     r5      dy	la
CTRHHNNTRRSIHLGPGRAFYATGDVIGDIRQAQC     r5      dy
CTRPNNNTRKSIHLGAGRALYTREIIGDIRQAHC      r5      dy	la
CTRPNNNTRRSIPIGPGRAFYATGDIIGDIRKAHC     r5      dy	la	bo
CTRPNNNTRKGIHIGPGAAFYATGEIIGDIRQAHC     r5      dy	la	bo
CTRPNNNTRKSIPMGPGKAFYATGDIIGDIRQAHC     r5      dy	la	bo
CRRPNNNTRKSIRIGPGQAFYATNDIIGDIRQAHC     r5      dy	la	bo
CTRPNNNTRKGIHMGPGRAFFTTGAIIGDIRQAHC     r5      dy	la
CTRPNNNTRTSIRIGPGQTFYATGDIIGDIRQAHC     r5      dy	la	bo
CTRPFNNTRQGVHIGPGLALYADASVIGDIRQAHC     r5      dy
CTRPNNNTRKSIRIGPGQAFFATNEIIGDIRQAHC     r5      dy	la	bo
CTRPNNNTRRSVRIGPGQAFYTSDIIGDIREAHC      r5      dy	la	bo
CTRPSNNTRKSIHIAPGRAFYATGDIIGNIRQAYC     r5      dy	la
CTRPNNNTRKSIHIGPGRAFYATGNIIGNIRQAHC     r5      dy	la
CTRPNNNTRKGIHIGPGRAFYTSGGIIGDIRQAHC     r5      dy	la
CTRPNNNTRKGIHIGPGRAFYATGQIIGDIKRAYC     r5      dy	la	bo
CTRPNNNTRKGISIGPGRAFYTTGEVIGDIRQAHC     r5      dy	la
CIRPNNNTKRSIHIGLGRRFYTTEIVGDIRKAYC      r5      dy	la
CIRPNNNTRRGIHIGLGRRFYTTEIVGDIRKAYC      r5      dy	la
CTRPNNNTRKGIHIGPGSAFYATGDIIGDIRKAHC     r5      dy	la	bo
CVRPNNNTRKSVRIGPGQTFFATGEIIGDIRQAHC     r5      dy	la	bo
CTRPNNNTRKGIHIGPGKAFYATGDIIGDIRKAHC     r5      dy	la
CTRPNNNTRKSIHMGPGRALYATGAIIGDIRQAHC     r5      dy	la
CTRPNNNTRRGVHIGPRRGFYTTEIIGNIRQAHC      r5      dy	la	bo
CTRPSNNTRKSINLGPGTAWYTTGQIIGDIRQAHC     r5      dy	la
CTRPNNNTRKDIHIGPGRAFYATGDIIEDIRQAHC     r5      dy	la
CTRPSNNTRRGIHIGPGRAFYTTGEIIGDIRQAHC     r5      dy	la
CTRPNNNTKKSINLGPGRAWYATGQIIGDIRQAHC     r5      dy	la
CTRPNNNTRKSIHMGPGRVWYTTGGIIGDIRQAHC     r5      dy	la
CTRPNNNTRRSVRIGPGQAFYATGDIIGNIRQAHC     r5      dy	la
CTRPGNNTRRSIHMGWGRAFYATGDIIGDIRQAHC     r5      dy	la	bo
CTRPDNNTRKSMRIGPGQTFYATGDIIGNIRQAHC     r5      dy	la	bo
CIRPNNNTRKGIHLGPGGAFYATGGIIGDIRQAYC     r5      dy	la
CTRPFNNTRTSLTIGPGQVFYRTGDIIGDIRKAYC     r5      dy	la	bo
CTRPNNNTRKGVHIGPGQALYTTDIIGDIRQAYC      r5      dy	la	bo
CIRPYYKTRERTHIGSGRAYYITRIKGNVRYTHC      r5      dy	bo
CTRPNNNTRKSVHLGPGQAFYTTKIIGDIRQAYC      r5      dy	la
CARPNNNTRKSIRIGPGQAFYATGEIIGNIRQAHC     r5      dy	la	bo
CTRPNNNTRKSIPIGPGRAFYATGDIIGDIRQAHC     r5      dy	la	bo
CTRPNNNTRRGVTIGPGRVFYTGEVTGDIRQAHC      r5      dy	la	bo
CTRPNNNTRKSIRIGPGQAFYATGDIIGDIRQAHC     r5      dy	sa	la	bo
CTRPSNNTRKSIPIGPGRAFYATGEITGDIRKAHC     r5      dy	la
CTRPSNNTRQSTRIGPGQVLFTTNVIGDIRQAYC      r5      dy	la
CTRPSNNTRKSIHIGPGRAFYATGEIIGNIRQAHC     r5      dy	la
CTRPNNNTRKSISIGPGRAFYATGDIVGDIRKAHC     r5      dy	la
CTRPNNNTRKGIHIGPGKAFYATGEIIGDIRQAHC     r5      dy	la
CIRPNNNTRQGMHIGPGKALYTTNIIGNIRQAHC      r5      dy	la
CVRPNNNTRKSIPIGPGRAFYTTGEIIGDIRQAHC     r5      dy	la
CTRPSNNTRKSIHIGPGRAFYTTGNIIGDIRQAHC     r5      dy	la	bo
CTRPNNNTRKSITIGPGRAFYTTGEIIGEIRQAHC     r5      dy	la
CTRPNNNTRKSVHIGPGQAFYATGAIIGNIRQAHC     r5      dy	la	bo
CTRPSNNTRKSINIGPGRAWYTTGQITGDIRQAHC     r5      dy	la
CTRPNNNTRKSINLGPGRAFYATGDIIGDIRQAHC     r5      dy	la	bo
CTRPNNNTRKDIHIGPGRAFYATGDIIGDIRQAHC     r5      dy	la
CTRPNNNTRTGIHIGPGQAFYATGEIIGDIRQAHC     r5      dy	la	bo
CTRPNNNTRKGIHIGPGRAFYTTGQIIGDIRQAHC     r5      dy	la	bo
CTRPGNNTRKGITIGPGSVFYTGEIIGDIRQAHC      r5      dy	la	bo
CVRPGNNTRKSIRIGPGQAFYATGDIIGDIRQAHC     r5      dy	la	bo
CIRPGNNTRKSVRIGPGQAFFATGDIIGDPRQAHC     r5      dy	la	bo
CTRPNNNTRKSIRIGPGQAFYTTNIIGDIRQAYC      r5      dy	la	bo
CMRPNNNTRKGIHIGPGGAFYATGDIIGNIRQAHC     r5      dy	la	bo
CTRPSNNTRKSINLGPGRAWYTTGQIIGDIRQAHC     r5      dy	la	bo
CTRPNNNTRRSIRIGPGQTFYATGEIIGNIREAHC     r5      dy	la	bo
CTRPNNNTRKSISIGPGRAFYTTGEIIGEIRQAYC     r5      dy	la
CTRPNNNTRKGIHLGPGQTFYATGGIIGDIRQAHC     r5      dy	la	bo
CTRPNNNTRKSIHLGQGRAWYATGEIIGDIRQAHC     r5      dy	la
CIRPNNNTKKSIPMGPGRAFYATGDIIGNIRQAHC     r5      dy	la
CIRPNNNTRKSIRIGPGQAFYATGDIIGDIRKAYC     r5      dy	la	bo
CARPNNNTRKSIRIGPGQAFYATGDIIGDIRQAHC     r5      dy	la	bo
CTRPNNNTRQSIRIGPGQAFFAAKDIIGDIREAHC     r5      dy	la	bo
CTRPNNNTRKGIHMGPGKAFYATGDIIGNIRQAHC     r5      dy	la
CTRPNNNTRRSIHIGPGRALYTTGQIIGDIRQAYC     r5      dy	la
CTRPNNNTRKSIHIGPGQAFYATGEIIGDIRQAHC     r5      dy
CTRPNNNTRKSIHLGPGQAFYTTEIIGDIRHAYC      r5      dy	la
CTRYNNNTRKSIHLGPGRAFYATGDIIGDIRQAQC     r5      dy	la
CTRPGSNTRRSIRIGPGQAFYTQDIIGDIRQAHC      r5      dy	la	bo
CTRPSNNTRKSIPMGPGKAFYTTGEIIGNIRQAHC     r5      dy	la
CTRPGNNTRNSIRIGPGQTFFATGEIIGDIRQAHC     r5      dy	la	bo
CTRPSNNTRTSVRIGPGQTFYATGDIIGDIRQAHC     r5      dy	la	bo
CTRPNNNTRKSVRIGPGQTFYATGGIIGDIREAHC     r5      dy	la	bo
CTRPNNNTRKSIHMGAGRAFYTGEIIGDIRQAHC      r5      dy	la
CERPNNNTRRSIHIGPGRAFYAGEIIGNIRKAYC      r5      dy	la	bo
CTRPSNNTRKSIPMGPGKAFYATGDIIGDIRQAHC     r5      dy	la
CTRPSNNTRKSIHIGPGRAFYTTGSIIGDIRQAHC     r5      dy	la	bo
CTRPNNNTRKSIHIGPGRALYTTGEIIGNIRQAHC     r5      dy	la
CTRPNNNTRKSIHIGPGRALYTTGGIIGDIRQAHC     r5      dy	la
CTRPNNNTRKSIRIGPGQTFYATGDIIGNIRQAHC     r5      dy	sa	la	bo
CTRPGNNTRKSVRIGPGQAFYATGEIIGDIRQAHC     r5      dy	la	bo
CTRPNNNTRRSVRIGPGQAFYGTDIIGDIRQAYC      r5      dy	la	bo
CTRPNNNTRKGIGIGPGQTFYATNAIIGDIRQAHC     r5      dy	la
CTRPSNNTRTSITIGPGQVFYRTGDIIGDIRQAYC     r5      dy	la	bo
CTRPNNNTRQSIRIGPGQTFFATKGIIGDIRQAYC     r5      dy	la	bo
CIRPNNNTRKSIPIGPGQAFYATGDIIGDIRQAHC     r5      dy	la	bo
CTRPHNNTRKSIHIGPGRAWYATGDIIGDIRKAYC     r5      dy	la	bo
CTRPNNNTRKSIHMGPGKVFYTTGEIIGDIRQAHC     r5      dy	la	bo
CARPGNNTRKSVRIGPGQTFFATGDIIGDIRKAHC     r5      dy	la	bo
CTRPNNNTRRGIHIGPGRAFYTTGEIIGNIRQAYC     r5      dy	la
CTRPNNNTRQSIHLGPGQAFYTTKIIGDIRQAYC      r5      dy	la	bo
CTRPNNNTRKSIGMGPGRAFYATGDIIGDIRQAHC     r5      dy	la	bo
CIRPNNNTRKSIHMGPGGAFYATGGIIGNIRQAHC     r5      dy	la	bo
CTRPNNNTRKSARIGPGQTFYAMGDIIGDIRQAHC     r5      dy	la	bo
CIRPNNNTRKGIHIGPGRAFYATGAIIGNIRQAHC     r5      dy	la
CTRPNINTKRSVNIVPGRAIYTTDIIGDIRQAHC      r5      dy	la
CTRPNNNTRRSINLGPGRAYYATGDIIGDIRQAHC     r5      dy	la	bo
CIRPGNNTRQSIRIGPGQTFFATGDIIGDIRQALC     r5      dy	la	bo
CTRPSNNTRTSTTIGPGQVFYRTGDITGNIRKAYC     r5      dy	la	bo
CTRPNNNTRKSIHMGPGKTFYATGDIIGDIRQAHC     r5      dy	la
CTRPSNNTRKGIHIGPGRALYATGEIIGDIRQAHC     r5      dy	la
CTRPNNNTRRSISLGPGRAYYATGDIIGDIRRAHC     r5      dy	la
CVRPNNNTRKSIRIGPGQTFYATNGIIGDIREAHC     r5      dy	la	bo
CTRPGNNTRKGIHIGPGRAFYTTGQIIGNIRQAHC     r5      dy	la
CTRPSNNTRTGITIGPGQVWYRTGDIIGDIRKAYC     r5      dy	la	bo
CIRPNNNTRKSIHIGPGRAFYTTGEIIGDIRQAHC     r5      dy	la
CIRPNNNTRKGVHLGPGGALYATGAIIGDIRQAYC     r5      dy	la
CTRPNNNTRKSIHIAPGRAFHATGDIIGNIRQAHC     r5      dy	la	bo
CIRPGNNTRKSIRIGPGQAFYATGSIIGDIRQAHC     r5      dy	la	bo
CTRPNNNTRKGVHIGPGQAFFATGDIIGNIRQAYC     r5      dy	la
CTRPNNNTRKGIHIGPGRAFYTTGEIIGNIRQAHC     r5      dy	la	bo
CVRPSNNTRKSVRIGPGQTFYATKDIIGDIRQAHC     r5      dy	la	bo
CTRPNNNTRRGIHIGPGRAFYAGDVTGDIRQAHC      r5      dy	la
CTRPGNNTRKSVRIGPGQTFYATGDITGDIRQAHC     r5      dy	la	bo
CIRPGNNTRKSIRIGPGQTFYATGDIIGDIRQAHC     r5      dy	la	bo
CTRPNNNTRKSIHIAPGRAFYATGDIIGNIRQAYC     r5      dy	la	bo
CIRPGNNTRKSVRIGPGQTFFATGDIIGDIRKAHC     r5      dy	la	bo
CIRPNNNTRKGIHIGLGRAFYATGEIIGNIRQAHC     r5      dy	la
CTRPNNNTRRSIPMGPGKVFYTADIIGDIRQAHC      r5      dy	la	bo
CTRPNDNTRKGINIGPGRAFYATGEIIGDIRQAHC     r5      dy	la	bo
CPRPINNTRWSVRIGPGQTFYATGDIIGDIRQAHC     r5      dy	la	bo
CTRPNNNTRKSIRIGPGQTFYATGEIIGKIREAHC     r5      dy	la	bo
CTRPNNNTRESVRIGPGQAFFATGDIIGDIRQAHC     r5      dy	la	bo
CTRPNNNTRRSIRIGPGQVFYANNDIIGDIRQAHC     r5      dy	bo
CTRPNNNTRKDIRIGPGRAFYATGDIIGDIRQAHC     r5      dy	la
CTRPNNNTRKSINIGPGRAWYTTGDIIGDIRKAHC     r5      dy	la	bo
CTRPNNNTKRSVNIVPGRAIYTTDIIGDIRQAHC      r5      dy	la	bo
CIRPNNNTRQSTHIGPGQALYTTQVIGDIRQAHC      r5      dy	la	bo
CIRPNNNTRKSIHLGPGRAFYATGDIIGDIRQAQC     r5      dy
CTRPNNNTRKGIPIGPGKAFYATGEIIGDIRQAHC     r5      dy	la	bo
CTRPNNNTRTSVRIGPGQTFYARGDIIGDIRQAHC     r5      dy	la	bo
CTRPNNNTRKSMRIGPGQTFYATGEIIGDIRQAHC     r5      dy	la	bo
CTRPNNNTRKSIHITPGRTFYATGEIIGDIRQAHC     r5      dy	la
CMRPSNNTRKSISIGPGRAFYTTGEIIGDIRQAHC     r5      dy	la	bo
CTRPNNNTRTSIRIGPGQTFYAAGDIIGNIRRAYC     r5      dy	la
CTRPNNNTRKSITIGPGRAFYTAGEIIGDIRQAHC     r5      dy	la
CTRPNNNTRRSIHIGPGRAFYATGDIIGDIRQAHC     r5      dy	la	bo
CTRPNNNTRRSIHIAPGSAFYATGDIIGDIRQAHC     r5      dy	la
CTRPNNNTRKSIHMGPGKAFYTTGVIGDIRQAHC      r5      dy	la	bo
CTRPYNNTRQRTHIGPGQALYTTHVIGNIRQAYC      r5      dy	la
CTRPNNNTRQSIHLGPGQAFYTTKIIGNIRQAYC      r5      dy	la
CTRPNNNTRKSIHVGPGKTLYATGDIIGDIGQAHC     r5      dy	la
CTRPNNNTRKGIHIGPGKVFYTGEIVGDIRQAHC      r5      dy	la	bo
CMRPNNNTRKSIPIGPGRAFYTTGEIIGDIRQAHC     r5      dy	la
CTRPNNNTTTSVRIGPGQTFYATGDIIGNIRAAHC     r5      dy	sa	la	bo
CTRPSNNTRRGIHIGPGRAFYTTGEVIGNIRAANC     r5      dy	la
CIRPNNNTSKSIRIGPGQTFYATGRIIGDIRQAHC     r5      dy	sa	la	bo
CTRPGDNRRRSVRIGPGQTFYATGEIIGNIREAHC     r5      dy	la
CTGPHNNTRKSIHIGPRRAFYTTEEIIRNIRQAHC     r5      dy	la
CIRPYNNTRQGTHIGPGQALFTTNIVGDIRQAHC      r5      dy	la
CTRPANNTRRSIRIGPGQTFYATGEIIGDIRQAHC     r5      dy	la	bo
CTRPNNNTRKSIHIGPGSAFYTTGEIIGNIRQAHC     r5      dy	la
CTRPSNNTRKGWHIGPGQTLYATGAIIGDIRQAHC     r5      dy	sa	la	bo
CTRPSNNTRKSIRVGPGQSFHATGEIIGDIRQAHC     r5      dy	sa	la	bo
CTRPGNNTRKSIHIGPGRAFYTTGQIIGKIRQAHC     r5      dy	la
CTRPNNSTRKSVRIGPGQAFYATGDIIGDIRQAHC     r5      dy	la	bo
CIRPNNNTRKSIHIGPGQAFYATGGIIGDIRQAHC     r5      dy	la
CTRPNNNTRKSIHIGPGQAFYTTGAIIGDIRQAYC     r5      dy	la	bo
CTRPNNNTRKGIHIGPGSAIYATGDIIGDIRQAHC     r5      dy	la	bo
CTRPNNNTRKSMRIGPGQTFFATGDIIGNIRQAHC     r5      dy	la	bo
CTRPNNNTRKSIRIGPGSAFYATGDIIGDIRQAHC     r5      dy	la	bo
CIRPNNNTRKSIPMGPGRAFYATGDIIGNIRQAHC     r5      dy	la
CTRPNNNTRTSIRIGPGQTFYATGDIIGNIRRAYC     r5      dy	la	bo
CIRPNNNTRRSIHMGLGRAFYATGDIIGDIRQAHC     r5      dy	la	bo
CVRPNNNTRESIRIGPGQTFYATGEIIGDIRQAHC     r5      dy	la	bo
CTRASNNTRQSVRIGPGQAYFTTEIIGNIRRAHC      r5      dy	la	bo
CTRPNNNTRKGMHMGPGKVFYATGQIIGDIRQAHC     r5      dy	la
CTRPNNNTRKSVSLGPGSAWYATGDIIGDIRQAHC     r5      dy	la
CTRPNNNTRKSIPIGPGRAFYATGQIIGDIRQAYC     r5      dy	la
CTRPNNNTRKSMHIGPGRAFYTTGEIIGDIRQAHC     r5      dy	la
CIRPNNNTRKSIHLGLGRAWYATGEIIGNIRQAHC     r5      dy	la	bo
CTRPNNNTSKSIRIGPGQAFYATDRITGNIRHAYC     r5      dy	la	bo
CTRPNNNTRKSIHIRPGKAFYATGDIIGDIRQAHC     r5      dy	la
CTRPINNTRRSVRIGPGQTFYATGGIIGNIRQAHC     r5      dy	la	bo
CTRPNNNTRTSIPMGPGRAMYATGDIIGNIRHAYC     r5      dy	la	bo
CIRPNNNTRKSIRIGPGQTFYATNAIIGDIRQAHC     r5      dy	la	bo
CTRPNNNTRKGVRIGPGQTFYATGDIIGDIRQAHC     r5      dy	la	bo
CTRPYNNTRQSTHIGPGRTLFTTRIIGNIRKAYC      r5      dy	la
CTRPSNNPRTSITMGPGQVFYRTGDIIGDIRKAYC     r5      dy	la	bo
CTRPNNNTRKSIHIGPGRAFYTTGSIIGDIRQAHC     r5      dy	la
CTRPFNNTRKGVHIGPGLALYADASVIGDIRQAHC     r5      dy	la
CTRPNNNTRKGVHIGPGQAFFAAGDIIGNIRQAYC     r5      dy	la	bo
CTRPSNNTRKSVRIGPGQTFYATGIIIGDIRQARC     r5      dy	bo
CTRPNNNTRKSIPMGPGRAMYATGDIIGDIRQAHC     r5      dy	la
CTRPNNNTRQSTHIGPGRALFTTNIIGDIRQAHC      r5      dy	la
CTRPNNNTRKSIPIGPGRAFYATGEIIGDIRQAYC     r5      dy	la	bo
CTRPNNNTRKSINIGPGRAFYSTGAIIGNIRQAHC     r5      dy	la	bo
CTRPNNNTRKSIHIGPGRAFYTTGEIIGDIRQAYC     r5      dy	la
CTRPNNNTRRSIRIGPGQAFYATGDIIGNIRQAHC     r5      dy	la
CTRPHNNTRKSIHIGPRRAFYTTEEIIRNIRQAHC     r5      dy	la
CTRPGNNTRRSINIGPGRAFYATGAIIGDIRKAHC     r5      dy	la	bo
CTRPNNNTRKSIRIGPGQTFYATNDIIGDIRQAYC     r5      dy	la	bo
CTRPNNNTRKSINLGPGRAWYATGQIIGDIRRAHC     r5      dy	la
CTRPGNNTRRGIHIGPGRAFYTTGEIIGNIRQAHC     r5      dy	la
CTRPNNNTRRSINIGPGRALYATGEIIGDIRQAHC     r5      dy	la	bo
CTRPNNNTRKSIHVGPGKTLYATGDIIGNIRQAHC     r5      dy	la
CTRPNNNTRKSITIGPGRAFYTTGQIIGDIRKAYC     r5      dy	la
CTRPYNNTRQGTHIGPGRAYFTTRIVGDIRQAHC      r5      dy	la
CIRPNNNTRQSTHIGPGQALYTTQIIGDIRQAHC      r5      dy	la
CTRLNNNTRKSITLGPGRAFYATGDIIGNIRQAQC     r5      dy	la
CTRPGNNTGGQVQIGPAMTFYNIEKIVGDIRQAYC     r5      dy	la	bo
CTRPSNNTRKSISFGPGQAFYATGDIIGDIKKAHC     r5      dy	la	bo
CTRPGNNTRKSIHIGPGRAFYTTGSIIGDIRKAHC     r5      dy	la	bo
CMRPNNNTRKSIHMGPGRAFYATGEIIGNIRQAHC     r5      dy	la
CTRPGNNTRKSVRIGPGQTFFATGEIIGDIRQAHC     r5      dy	la	bo
CTRPGNNTRKSMRIGPGQTFYATGAIIGDIRQAHC     r5      dy	la	bo
CTRPNNNTRKSIHIGPGQALYTTDIVGDIRQAHC      r5      dy	la	bo
CTRPSNNTRKSITIGPGRAFYTTEVIGNIRAAYC      r5      dy	la
CTRPNNNTRKSINIGPGRAFYTTGEIIGNIRQAHC     r5      dy	la
CTRPSNNTRTSINIGPGQVFYRTGDIIGDIRKAYC     r5      dy	la	bo
CIRPNNNTRKSVPIGPGRAFYATGDIVGDIRQAHC     r5      dy	la	bo
CTRPGNNTRQSIHLGPGQALWTATDIIGNIRQAHC     r5      dy	la
CTRPNDNTRRSISLGPGRAYYATGDIIGDIRQAHC     r5      dy	la
CTRPNNNTRKSMRIGPGQTFFATGEIIGDIRQAHC     r5      dy	la	bo
CTRPNNNTRKSIRIGPGQTFYATGGIIGNIREAHC     r5      dy	la	bo
CTRPSNNTRKSITIGPGRAFYATGDIIGDIRKAHC     r5      dy	la
CTRPGNNTRKSVRIGPGQAFYATGDIIGDIRQAHC     r5      dy	la	bo
CTRPGNNTRKSVRIGPGQAFYATGAIIGDIRQAHC     r5      dy	la	bo
CIRPNNNTKRSIHLGLGRRFYTTEIVGDIRKAYC      r5      dy	la
CTRPSNNTRKGIHIGPGRAFYATDIIGEIRQAHC      r5      dy	la	bo
CIRPSNNTRKSIPMGPGRAFYATGDITGNIRQAHC     r5      dy	la
CTRPGNNTRKSVRIGPGQVFYATGDIIGDIRQAHC     r5      dy	la	bo
CVRPGNNTIRSIRIGPGQSFHGTGSIVGDIRQAHC     r5      dy	la
CTRPNNNTRESIHIGPGQAFYATGEIIGDIRQAHC     r5      dy
CTRPSNNTRKSIPMGPGRAFYTTGEIIGNIRQAHC     r5      dy	la
CTRPSNNTRKGIHIGPGRAFYATEEITGDIRQAHC     r5      dy	la
CTRPNNNTRKSIHIGPGRAFYTTGGIIGKIRQAHC     r5      dy	la
CTRPTNNTRKSIHIGPGRAFYATGDIIGNIRQAHC     r5      dy	la
CTRPNNNTRRSIHLGPGAAFITGEIIGDIRQAYC      r5      dy	la	bo
CIRPNNNTRKSIHLGPGRAWYATGEIIGNIRQAHC     r5      dy	la
CTRPNNNTRKSIHLGPGRAFYTTGGIVGNIRQAHC     r5      dy	la
CARPYNNTRQGTHIGPGQAYFTTNIVGDIRQAHC      r5      dy	la	bo
CTRPNNNTRRNIHIGPGKAIYTTGEIIGDIRQAHC     r5      dy	la
CIRPSNNTRTSIHLGPGQAVYATGEIIGNIRQAHC     r5      dy	la
CTRPNNNTRKRIRIGPGRAFYTTGAIIGDIRQAHC     r5      dy	la	bo
CIRPNNNTRQSIRFGPGQVFFGTDVIGDIRQAHC      r5      dy	la
CTRPNNNTRKSIPIGPGRAMYATGDIIGDIRQAHC     r5      dy	la	bo
CTRPNNNTRKSIRIGPGQTFYATGEIIGDIRQAHC     r5      dy	la	bo
CTRPSNNTRQGVHIGPGIALYTEMIGDIRQAHC       r5      dy	la
CIRPNNNTIKSIHIGPGRAFYTTGQIIGNIRQAHC     r5      dy	la
CTRPNNNTRKGIHIGPGRASYTTGEIIGDIRKAHC     r5      dy	la
CQRPGHQTVQEIRIGPMAWYSMGLAAGNGSESRRAYC	r5      dy	bo
CTRPNNNTRRSIHIAPGSTFFATGDIIGDIRQAHC     r5      dy	la
CIIPNNNTRKSIHIGPGQAFYARGDIIGDIRQAHC     r5      dy	la	bo
CTRPNNNTRTSVRIGPGQAFYATDIIGNIRKAFC      r5      dy	la	bo
CIRYNNNTRKSIPLGPGRAFYATGDIIGNIRQAQC     r5      dy
CIRPNNNTMKSIHMGPGRAFYATGEIIGNIRQAHC     r5      dy	la
CTRPGNNTRKGIWIGPGQAFYATGDIIGDIRQAHC     r5      dy	la	bo
CIRPNNNTRKGIHLGPGGALYATGGIIGAIRQAYC     r5      dy	la
CTRPNNNTRKSVRIGPGQTFYATGEIIGNIRQAHC     r5      dy	la	bo
CIRPNNNTRRSIHMGPGRAFYATGDIIGDIRQAHC     r5      dy	la	bo
CTRPHNNTRKGIHIGPGRAFYTAEKIVGDIRQAHC     r5      dy	la	bo
CTRPNNNTRKSISIGPGRAFYATGDIIGDIRQAHC     r5      dy	la	bo
CTRPNNNTRKGIHMGPGRAYYATGDIIGNIRQAHC     r5      dy	la	bo
CTRPNNNTRKSIHIEAGKALYTGEIIGDIRQAHC      r5      dy	la	bo
CTRPSNNTRTSITIGPGQVWYRTGDIIGDIRKAYC     r5      dy	la
CVRPNNNTRTSVRIGPGQTFYATGEIIGDIRRAFC     r5      dy	la	bo
CTRPNNNTRKGIHIGPGRAFYATGDIIGNIRQAHC     r5      dy	la
CTRPGNNTRQSIRIGPGQTFYATGEVIGDIRQAHC     r5      dy	sa	la	bo
CTRPNNNTRKSITLTPGRAFYATGDIIGDIRQAHC     r5      dy	bo
CTRPDNNTRKSIHIGPGRAFYTTGGIIGDIRQAHC     r5      dy	la
CTRPNNNTRTSIPIGPGRAIYATGDIIGNIRQAYC     r5      dy	la	bo
CTRPNNNTIKSIHIGPGRAFYTTGQIIGDIRQAHC     r5      dy	la
CTRPNNNTRKSITIGPGRAFYATGEIIGDIRQAHC     r5      dy	la	bo
CTRPNNNTRKSIHLGWGRAFYATGEIVGDIRQAHC     r5      dy	la	bo
CTRPHNNTRRSIHMGPGKTFYATGDIIGDIRQAHC     r5      dy	la
CTRPNNNTRKSIHIGPGRAFYTGEIIGDIRQAHC      r5      dy	la	bo
CTRPNNNTRRSIHMGPGSVLYATGEIIGDIRQAHC     r5      dy	la
CTRPNNNTRKSVRIGPGQTFYATGSIIGDIRQAHC     r5      dy	la	bo
CTRPGNNTRKSIRIGPGQTFYATNDIIGDIRSAHC     r5      dy	la	bo
CVRPGNNTRKSVRIGPGQTFYATGDIIGDIRQAHC     r5      dy	la	bo
CTRPNNNTRQSTHIGPGQALYTTQIIGDIRQAHC      r5      dy	la
CTRPNNNTRKGIYIGPGRRFYAARKIIGDIRQAHC     r5      dy	la	bo
CTRPNNNTRESIHIGPGQAFYATGEIIGNIRQAHC     r5      dy	bo
CTRPSNNTRRSINIGPGKAFYATGEIIGNIRQAHC     r5      dy	la	bo
CERPGNNTSKGIHIGPGRAFYATVNIIGDIRKAHC     r5      dy	la
CIRPNNNTRKSIPMGPGRAFYATGDIIGDIRQAHC     r5      dy	la	bo
CTRPSNNTRKGVHIGPGQAIYSTGQIIGDIRKAHC     r5      dy	la	bo
CIRPNNNTRKSVRIGPGQTFYATEIIGEIRQAHC      r5      dy	la	bo
CIRPNNNTRKSIHVGPGKAFYATGDIIGDIRQAYC     r5      dy	la	bo
CTRPNNNTRKSVRIGPGQTFYATGEVIGDIRQAHC     r5      dy	la	bo
CTRPNNNTRKGIHMGPGAVFYATGQIIGDIRKAHC     r5      dy	la
CTRPGNNTRQSIRIGPGQTFYATGDIIGDIRQAHC     r5      dy	la	bo
CTRPNNNTRKSITIGPGRAFYTTGQIIGDIRQAYC     r5      dy	la	bo
CTRPGNNTRKGIPIGPGGSFYATERIIGDIRQAHC     r5      dy	la	bo
CTRPNNNTRKSIHLGPGQAFYTTKIIGDIRQAYC      r5      dy	la	bo
CIRPNNNTRKSIPLGPGKAWYTTGQIIGDIRQAHC     r5      dy	la	bo
CTRPSNNTRKGIHIGPGRAFYATGEIIGNIRQAHC     r5      dy	la	bo
CTRPANNTRKSVRIGPGQTFYATGAIIGDIRQAHC     r5      dy	la	bo
CTRPNNNTRKSIHFGPGQAFYATGEIIGDIRKAYC     r5      dy	la	bo
CTRPNNNTRTSVRIGPGQTFYGTGDIIGNIRQAHC     r5      dy	la	bo
CVRPNNNTRKSMRIGPGQTFYATGEIIGDIRQAHC     r5      dy	la	bo
CIRPNNNTRKSIHMGPGKAFYATGDMIGDIRQAYC     r5      dy	la	bo
CTRPNNNTRRSIRIGPGQAFYATGDIIGDIRQAHC     r5      dy	la	bo
CTRPNNNTRKSIRIGPGQTFYATRGIIGDIREAHC     r5      dy	la	bo
CTRPNNNTRKSIRIGPGQVFYATGDIIGDIRQAHC     r5      dy	la	bo
CTRPNNNTRKGIHLGPGRAFYATGEIIGNIRQAYC     r5      dy	la
CTRPNNNTRTSIHMGPGRALYATGDIIGDIRHAYC     r5      dy	la	bo
CTRLNNNTRKSIHMGPGRAFFATGEIIGDIRQAHC     r5      dy	la	bo
CIRPFENTRTSVRIGPGQVFYKTGDIIGDIRSAFC     r5      dy	la	bo
CTRPNNNTRKSIHMGWGRTFYATGEIIGDIRQAHC     r5      dy	la	bo
CIRPNNNTRQGIHIGPGRALYTTNIIGNIRQAHC      r5      dy	la
CVRPNNNTRKSIRIGPGQTFYATGDIIGNIRQAHC     r5      dy	la	bo
CTGPNNNTRKSIHIGPGRAFYTTGGIIGDIRQAHC     r5      dy	la
CTRPNNNTRTSVRIGPGQAFYATDIIGNIRKAYC      r5      dy	la
CARPNNNTRTSVRIGPGQAFYATNDIIGKIRQAHC     r5      dy	sa	la	bo
CTRPSNNTRTSVRIGPGQTFFATNDVIGDIRQAHC     r5      dy	sa	la	bo
CTRPNNNTSKGIHMGPGKAFYATGKIIGDIRQAHC     r5      dy	la	bo
CIRPNNNTRRSIHIGPGRAFYTTDIIGNIRQAHC      r5      dy
CTRPNNNTRKSIHIGAGKALYTGEIIGDIRQAHC      r5      dy	la	bo
CTRPNNNTRRSIRIGPGQTFYATGDIIGDIRQAHC     r5      dy	la	bo
CTRPNNNTRTSVPIGPGKVFYATGEIIGDIRQAHC     r5      dy	la	bo
CVRPNNNTRKSIRIGPGQTFYANDIIGDIRQAHC      r5      dy	la	bo
CTRPNNNTRRGIHIGPGRAFYTTGEIIGDIRQAYC     r5      dy	la
CVRPNNNTRRSIHIGLGRRFYTTEIVGDIRKAYC      r5      dy	la
CTRPNNNTRKSIPIGPGRAFYTTGDIIGDIRQAHC     r5      dy	la	bo
CTRPSNNTRKSMRIGPGQTFYATGDIIGDIRQAHC     r5      dy	la	bo
CTRLSNNTRKGVHLGPGSAMYATGEIIGDIRQAHC     r5      dy	la	bo
CIRPNNNTRKSIHIGPGRAFYAAGDIIGDIRQAHC     r5      dy	la	bo
CTRPYNNTRQSTHIGPGQALYTTHVIGNIRQAYC      r5      dy	la	bo
CTRPNNNTRTSTRIGPGQAFYATGDIIGDIRQAHC     r5      dy	la	bo
CTRPNNNTRKSIHMGWGRAFYATGDIIGDIRQAHC     r5      dy	la
CIRPNNNTRKSIPLRPGKAWYTTGQIIGDIRQAHC     r5      dy	la
CTRPNNNTRKSINMGQGRAWYTTGQIIGDIRQAHC     r5      dy	la
CTRPGNNTRKSVRIGPGQTFFATGDIIGNIRLAHC     r5      dy	la	bo
CIRPNNNTRRSVRIGPGQSFYTTDIIGDIRQAHC      r5      dy	la	bo
CTRPNNNTRKGIHLGPGRAFYATGGIVGDIRQAHC     r5      dy	la
CIRPNNNTRKSIRIGPGQTFYATNDIIGDIRQAHC     r5      dy	la	bo
CERPGNHTVQEIRIGPLAWYSMGIEKNSKNSSRLAYC	r5      dy	bo
CTRPSNNTRQSTHIGPGQALFTTNVIGNIRQAHC      r5      dy	la	bo
CIRPNNNTRQSIHIGPGQALYTTRVIGDIRQAHC      r5      dy	la
CTRPNNNTRKSIHIGPGRAFYTTGEIIGEIRQAHC     r5      dy	la
CTRPNNNTGKSISIGPGRAFYTTGEIIGEIRQAYC     r5      dy	la	bo
CTRPNNNTRRSIRIGPGQTFYATGEIIGDIRQAHC     r5      dy	la
CTWPNNNTRKSIHLGPGQAFYTTKIIGDIRQAYC      r5      dy	la
CTRPNNNTRQGINIGPGRAFYTTGEVIGDIRQAHC     r5      dy	la	bo
CTRPNNNTRRSITIGPGRAFYATGDIIGDIRQAHC     r5      dy	la	bo
CTRPNNNTRRSISIGPGRAFYTTGEIIGNIRQAHC     r5      dy	la
CTRPSNNTRKSIPIGPGRAFYATGEIIGDIRQAHC     r5      dy	la
CTRPGNNTRTSIRIGPGQTFFANNIIGDIRQAHC      r5      dy	la	bo
CVRPNNNTRRSVRIGPGQTFYATGDIIGDIRQAHC     r5      dy	la	bo
CTRPNNNTRRSIHMGPGRAFYTTGEIVGDIRQAYC     r5      dy	la
CTRPNNNTRKSIHIGPGRAFYTTGEIIGDIKQAHC     r5      dy	la
CTRPNNNTRKSIHIGPGRALYATGDIIGDIRKAHC     r5      dy	la	bo
CTRPSNNTRRGIHIGPGRAFYATGEIIGDIRQAHC     r5      dy	la	bo
CTRPSNNTRKGIHIGPGRAFYTTGDIIGDIRQAHC     r5      dy	la	bo
CIRPGNNTRKGMRIGPGQTFYATGDIIGDIRQAHC     r5      dy	la	bo
CTRPSNNTRKSIPIGPGRAFYATGEITGDIRQAHC     r5      dy	la
CTRPNNNTRKSIHIGPGQAWYATGEIIGDIRQAHC     r5      dy	la
CTRPNNNTRRSISIGPGRAFYATGEVIGDIRQAHC     r5      dy	la	bo
CTRPNNNTRKSIRIGPGQTFYANDIIGDIRQAHC      r5      dy	la	bo
CIRPNNNTRKGIHIGPGRAFYATGATIGNIRQARC     r5      dy	la
CTRPNNNTRKSIHIGPGRAFYATGDIVGDIRQAHC     r5      dy	la
CTRPGNNTRKSIHIAPGRAFYATGDIIGDIRQAHC     r5      dy	la	bo
CTRPNNNTRKSIRIGPGQAFYATNDIIGDIRQAHC     r5      dy	la	bo
CTRPGNNTRKSVRIGPGQTFYATGEIIGDIRRAHC     r5      dy	la	bo
CTRPNNNTRKSIHIGPGRALYTTGKIIGDIRQAHC     r5      dy	la
CIRPNNNTRKGIRIGPGQALYTTDIIGNIRQAHC      r5      dy	la
CTRPNNNTRRSITIGPGRAFYATDIIGDIRQAHC      r5      dy	la
CTRPNNNTRKSITLGPGQAFYATGAIIGNIRQAHC     r5      dy	la	bo
CTRPSNNTRKSVRIGPGQTFFATGDIIGDIRQAHC     r5      dy	la	bo
CTRPSNNTRTSITIGPGQVFYRTGDIIGDIRRAYC     r5      dy	la	bo
CTRPNNNTRKSIHMGPGSVWYATGEIIGDIRQAHC     r5      dy	la
CTRPNNNTVKSIHIGPGRAFYTTGQIIGNIRQAHC     r5      dy	la
CTRPGNNTRKSIRIGPGQAFYATGDIIGDIRKAHC     r5      dy	la	bo
CTRPGNNTRKGIHIGPGQAFYATGAIIGDIRQAHC     r5      dy	bo
CVRPNNNTRKSVRIGPGQTFYATGDIIGDIRQAHC     r5      dy	la	bo
CTRPNNNTRTSVHIGPGQAFYATGDIIGDIRQAHC     r5      dy	la	bo
CTRPNNNTRRSMRIRPGQTFYATGEIIGDIRQAYC     r5      dy	la
CIRPNNNTRKSINIGPGRAFYATGDIIGDIRQAHC     r5      dy
CTRPNNNTRKGIHIGPGKTLYATGEIIGDIRQAHC     r5      dy	la	bo
CSRPNNNTRRSIHIGPGRAFYATGDITGDIRKAHC     r5      dy	la	bo
CTRPGNNTRKSITIGPGRAFYATGDIIGDIRQAHC     r5      dy	la	bo
CIRPFENTRTSVRIGPGQVFYKTGDIIGDTRSAYC     r5      dy	la
CTRPNNNTRKSIPIGPGSAFYATGEIIGDIRQAHC     r5      dy	la
CTRPSNNTRTSVTIGPGQVWYRTGDIIGDIRQAYC     r5      dy	la
CTRPSNNTRKSIPMGPGKAFYATGDITGDIRKAHC     r5      dy	la
CTRPNNNTRKSIQLGPGRAWYTTGQIIGDIRQAHC     r5      dy	la	bo
CTRPNNNTRKSIHIGPGRAFYTTGGIIGDIRQAHC     r5      dy	la
CTRPNNNTRKGVHIGPGQAFFATGDIIGDIRQAYC     r5      dy	la	bo
CTRPNNNTRKGIHIGPGRAFYATGDIIGDIRQAHC     r5      dy	la	bo
CTRPNNNTRQSMRIGPGQTFYATGDIIGNIRQAHC     r5      dy	la	bo
CTRPGNNTRKGIGIGPGQTFYAPRGIIGDIRQAHC     r5      dy	la	bo
CTRPNNNTRKSIHLGPGRAFFTTGEIIGNIRQAYC     r5      dy	la	bo
CVRPNNNTRKSVRIGPGQAFYATGDIIGDIRKAYC     r5      dy	la	bo
CTRPSNNTRTSIPIGPGQVFYRTGDIIGDIRKAYC     r5      dy	la	bo
CTRPNNNTRKSIRIGPGQTFYATNEIIGDIRQAHC     r5      dy	la	bo
CTRPNNNTRKGIHMGPGKVFYATGQIIGDIRQAHC     r5      dy	la	bo
CTRPNNNTRRSIRIGPGQTFYTNDIIGDIRQAYC      r5      dy	bo
CTRPNNNTRKSIHIGPGRAFYATGEIVGNIRQAHC     r5      dy	la
CTRPNNNTRKSISIGPGRAFYTGEIIGDIRQAHC      r5      dy	la
CTRPNNNTRKSIHIGPGRAFYTTGEIIGNIRQAHC     r5      dy	la
CTRPHNNTRKSVRIGPGQAFYATGDIIGNIRQAHC     r5      dy	la	bo
CTRPNNNTRKGITIGPGRVFYTGEIVGDIRQVHC      r5      dy	la	bo
CTRPNNNTRKSINMGPGRAWYTTGQIIGDIRQAHC     r5      dy	la	bo
CTRPGNNTRKSIHIAPGRAFYTTGDIIGDIRQAHC     r5      dy	la	bo
CTRPNNNTRKSIHIGPGGAFYAAGGIIGNIRQAHC     r5      dy	la	bo
CIRPNNNTRKSVRIGPGQAFYATGDIIGDIRQAHC     r5      dy	la	bo
CTRPNNNTRKSIRIGPGQALYATGAIIGNIRQAHC     r5      dy	sa	la	bo
CTRPNNNTRKSIRIGPGQTFFATNDIIGDIRQAYC     r5      dy	la
CTRPNNNTKKSMRIGPGQTFYATGDIIGDIRQAHC     r5      dy	la	bo
CTRPGNNTRKSIHIGPGQAFYATGAIIGDIRQAHC     r5      dy
CTRPNNNTRRSIHIGPGRAFYATGDIIGNIRQAHC     r5      dy	la
CTRPNNNTRKSIRIGPGQAFYATGEIIGDIRQAHC     r5      dy	la	bo
CIRPNNNTRKSVPIGPGRAFYATGDIIGNIRQAHC     r5      dy	la	bo
CTRPNNNTRRSINIGPGRAFYTTGEIIGDIRQAHC     r5      dy	la	bo
CTRSNNNTRKGIHMGPGRAFYATGNIIGDIRQAYC     r5      dy	la
CTRPNNNTRRSINIGPGRAFYATGEIIGDIRQAYC     r5      dy	la	bo
CTRPSNNTRKSVRIGPGQVFYATDIIGNIRQAHC      r5      dy	la	bo
CTRPNNNTRRGIHIAPGSAFYATGEIIGDIRQAHC     r5      dy	la
CIRPGNNTSKSIRIGPGQTFYATGDVIGNIRQAHC     r5      dy	la	bo
CTRPGNNTRKGIGIGPGQMFYATGSITGDIRQAHC     r5      dy	la	bo
CTRPNNNTRKSIHMGPGSVLYATGEIIGDIRQAHC     r5      dy	la
CTRHNNNTRKSINIGPGRAFYATGKIIGDIRQAHC     r5      dy	la	bo
CIRPGNNTRKSIRIGPGQAFFATGAIIGNIRQAHC     r5      dy	la	bo
CTRPNNNTRKGIHMGWGRAFYATGEIIGNIRQAHC     r5      dy	la
CTRYNNNTRRSIHMGPGRTFYATGDIIGDIRQAQC     r5      dy	la
CTRPNNNTRKSIHLGQGRVWYTTGQIIGDIRQAHC     r5      dy	la
CIRPNNNTRKGIHIGPGQAFYARGDIIGNIRHAFC     r5      dy	la	bo
CTRPGNNTRRGIHIGPGRAFYTTGEIIGDIRQAHC     r5      dy	la	bo
CTRPSNNTRKSIHMGPGRAFYTTGEIIGDIRQTHC     r5      dy	la
CIRPNNNTRKSVRIGPGQAFYATGDIIGNIRQAHC     r5      dy	la	bo
CTRPCNNTRTSVRIGPGQVFYKTGDIIGDIRSAYC     r5      dy	la
CTRPNNNTRRSITIGPGGAFYATDIIGDIRQAHC      r5      dy	la	bo
CIRPQNNTVKSVRIGPGQTFYTTGQVVGDIRKAHC     r5      dy	la	bo
CTRLNNNTRKSITFGPGRAFYATGDIIGNIRQAQC     r5      dy	la
CTRPNNNTRRSITIGPGRAFYATDIIGDIRQAQC      r5      dy
CTRPNNNTRTGVHIGPGRAFYATGDIIGDIRQAHC     r5      dy	la	bo
CTRPNNNTRKSIHMGPGRAMYATGDIIGDIRQAHC     r5      dy	la
CTRPNNNTRKSIHLGPGRAWYTTGQIIGDIRQAHC     r5      dy	la	bo
CTRPINNTRWSVRIGPGQTFYATGDIIGDIRQAHC     r5      dy	la	bo
CTRPNNNTRKAIHLGPGRAFYTTGGIIGDIRQAHC     r5      dy	la	bo
CIRPNNNTRESVRIGPGQTFYATGEIIGDIRQAHC     r5      dy	la	bo
CTRPNNNTRKGIPIGPGQAFYTNTIVGDIRLAYC      r5      dy	la	bo
CIRPGNNTRRSVRIGPGQTFFATGDIIGDIRQAHC     r5      dy	la	bo
CIRPNNNTRKRITMGPGKVYYTTGQIIGDIRQAHC     r5      dy	la	bo
CERPGNNTSKGIHIGPGRAFYATENIVGDIRKAHC     r5      dy	la
CTRPHNNTRKSIHLGPGRAFYATGDVIGNIRQAHC     r5      dy	la
CTRPNNNTRKSIPMGPGRAFYTTGEIIGDIRQAHC     r5      dy	la	bo
CTRPNNNTRRSIPIGPGRAFYATDIIGDIRQAHC      r5      dy	la	bo
CTRPNNNTRKSIHIGPGRAFYATGEIIGDIRQAYC     r5      dy	la
CIRPHNNTRKSIPIGPGRAFYTTGEIIGDIRQAHC     r5      dy	la	bo
CTRPNNNTRRSISLGPGRAYYATGDIIGNIRQAHC     r5      dy	la
CTRPYNNTRKGIHIGPGRAYYTTNIVGNIRQAHC      r5      dy	la	bo
CTRPNNNTRKSIHIGPGRALYATGDIVGDIRQAHC     r5      dy	la	bo
CTRPNNNTRKSIRIGPGQTFYATGVIIGDIRQAHC     r5      dy	la	bo
CSRPNNNTRKSIPMGPGKAFYATGDIIGDIRQAHC     r5      dy	la
CTRPNNNTRTSVRIGPGQTFYATGDIIGDIRRAYC     r5      dy	la
CTRPSNNTRKGIHIGPGRAFYATGEIIGDIRQAHC     r5      dy	la	bo
CARTGNNTRTSIRIGPGQAFFATGEVIRDIRLAYC     r5      dy
CTRPSNNTRKSIHIGPGRAFYTTGEIIGDIRQAHC     r5      dy	la	bo
CTRPNNNTRKSVRIGPGQTFYATGEIIGDIREAHC     r5      dy	la
CTRLNNNTRKSIHIGPGQAFYTTGDIIGDIRQAHC     r5      dy	la
CIRPGINKRKRIRIGLRYAFFATDNRIGKAHC        r5      dy	la	bo
CTRPNNNTRRSIHFGPGQAFYTNNIIGDIKQAHC      r5      dy	la	bo
CIRPGNNTRKSVRIGPGQAFYATGDIIGDIRKAHC     r5      dy	la	bo
CTRPNNNTRKSVHIAPGQAFYATGAIIGDIRRAYC     r5      dy	la	bo
CTRPNNNTRRSIPLGPGAAFFTGEIIGDIRQAYC      r5      dy	la
CTRPSNNTRKSIHIGPGRAFYTTGEIIGNIRQAHC     r5      dy	la
CTRPNNHTRKRMTLGPGRVYYTTGEIVGDIRQAHC     r5      dy	la	bo
CTRPNNNTRKSINLGPGQAIYATGAIIGDIRQAHC     r5      dy	la	bo
CTRPFNNTRQGVHIGPGSAYFTEKIVGNIRQAHC      r5      dy	la	bo
CTRPSNNTRKSIRIGPGQAFYATNEIIGDIRQAHC     r5      dy	la	bo
CTRPYNNTRKSMRIGPGQTFYATGDIIGDIRQAHC     r5      dy	la	bo
CTRPSNNTRKSIHIGPGRAFYTTGAIIGDIRQAHC     r5      dy	la	bo
CTRPSNNTRTSIPIGPGQAFYRTGDIIGDIRKAYC     r5      dy	la
CTRPYNNTRQSTHIGPGQALYTTRVIGNIRQAYC      r5      dy	la
CTRPHNNTRRSIHLGPGKTFYATGDIIGNIRQAHC     r5      dy	la
CIRPNNNTRKSIPMGPGKAFYATGSIIGNIRQAHC     r5      dy	la
CIRPNNNTRKGIHIGPGRAFYTTGDIIGDIRQAHC     r5      dy	la	bo
CTRPNNNTRKGIHIGPGRAFYTTGEVIGNIRQAHC     r5      dy	la	bo
CIRPNNNTRKSIHLGPGRAFYATGDIIGDIRQAHC     r5      dy	la
CTRPNNNTRRSYGIGPGQAFRATTNIIGDIRKAHC     r5      dy	la	bo
CTRPNNNTRKSIHIAPGRAFYATGEIIGDIRKAYC     r5      dy	la	bo
CTRPNNNTRKGIHIGPGRAFYTTGDIIGDIRQAHC     r5      dy	la	bo
CTRPNNNTRKSIHMGPGAAFYARGEVIGDIRQAHC     r5      dy	bo
CTRPNNNTRKSVRIGPGQAFYATDGIIGDIRQAHC     r5      dy	la	bo
CTRPNNNTRKSIHLGPGRAWYATGEIIGNIRQAHC     r5      dy	la
CTRPGNNTRKSVRIGPGQTFYATGAIIGDIRQAHC     r5      dy	la	bo
CTRPNNNTRKSVRIGPGQTFYATGAIIGDIRQAHC     r5      dy	la	bo
CTRPNNNTRRSITLGPGRAYYATGDIIGDIRQAHC     r5      dy	la
CTRPNNNTRKSIRIGPGQTFFATNAIIGDIRQAHC     r5      dy	la	bo
CTRPNNNTRKGIHIGPGRAFYATGEIIGNIRQAYC     r5      dy	la	bo
CTRPNNNTRKSISIGPGRAFYTTGEIIGNIRQAHC     r5      dy	la
CIRPNNNTRKSIHIGPGKAFYATGDIIGDIRQAYC     r5      dy	la	bo
CTRPGNNTRKSIHIAPGRTFYATGEIIGDIRRAHC     r5      dy	la	bo
CTRPNNNTRKSIRIGPGQAFYATNAIIGNIRQAHC     r5      dy	la	bo
CTRPGNNTRKGIHIGPGRAFYTTGQIIGDIRQAHC     r5      dy	la
CTRPNNNTRRSIHIGPGRAFYTRDIIGNIRQAHC      r5      dy	la	bo
CTRPNNNTRKSISMGPGRAFYATGAIIGDIRQAHC     r5      dy	la
CTRPGNNTRRSVRIGPGQAFYATGEIIGNIRRAHC     r5      dy	la	bo
CGRPGNNTSKGIHMGPGRAFYATENIIGDIRKAHC     r5      dy	la
CTRPNNNTRKSINIGPGRALYTTGEIIGDIRQAHC     r5      dy	la	bo
CTRPNNNTRKGIHIGPGRAFYTTGEIIGDIRQAHC     r5      dy	la
CTRPNNNTRKSIRIGPGQTFYATGDIIGNIREAHC     r5      dy	la	bo
CTRPNNNTRKGIHIGPGQAFYATGEIIGDIRRAHC     r5      dy	la
CTRPNNNTRKSIRIGPGQTFYANNAIIGNIRQAHC     r5      dy	la	bo
CTRPYNNTRKGVHIGPGQAYYTTKIIGDIRQAHC      r5      dy	bo
CTRPNNNTRKSIRIGPGRTFYATGDIIGNIRKAYC     r5      dy	la	bo
CTRPNNNTRKSIRIGPGQTFYATGEIIGNIREAHC     r5      dy	la
CIRPSNNTRQSIHIGPGQALYTTGVIGDIRKAHC      r5      dy	la
CTRPNNNTRTSVRIGPGQTFYATGAIIGDIRKAYC     r5      dy	la	bo
CTRPNNNTRKGIHIGPGSAFYTTGAIIGNIRQAHC     r5      dy	la
CTRPNNNTRRSMRIGPGQAFYATGDIIGDIRQAHC     r5      dy	la	bo
CTRPNNNTRKSVRIGPGQTFYATNGIIGDIRQAHC     r5      sa
CTRPNNNTRESVRIGPGQVFYATGDIIGNIRQAHC     r5      sa
CTRPNNNTRTSVRIGPGQAFYTQDIIGNIRQAHC      r5      sa
CTRPNNNTRRSVRIGPGQAFYTQKIIGDIRQAYC      r5      sa
CTRPGNNTRKSVRIGPGQTFYATGEIIGDIRKAHC     r5      sa	la
CIRPGNNTRQSVRIGPGQTFYATGDIIGDIREAHC     r5      sa
CTRPNNNTRDSVRIGPGQVFYANKGIIGDIRQAHC     r5      sa
CIRPGNNTRKSVRIGPGQAFFATGDIIGNIRQAHC     r5      sa
CTRPNNNTRKSIRIGPGQVFYAPGDIIGDIRQAHC     r5      sa
CTRPGNNTRKSIRIGPGQAFYATGGIIGDIRQAHC     r5      sa
CTRPSNNTRKSVWLGPGRAFYTNKVIGNIRKAHC      r5      sa
CTRPNNNTRTSVRIGPGQAFYATGDIIGDIRQAHC     r5      sa
CTRPNNNTRKSIRIGPGQVFYATGEIIGDIRQAHC     r5      sa
CTRPGNNTRKSIRIGPGQAFYATGEIIGDIRQAHC     r5      sa
CTRPNNNTRKSVGIGPGQAIYATGAIIGDIRQAYC     r5      sa
CTRPSNNTRKSIRIGPGQAFYATGEIIGDIRQAHC     r5      sa
CTRPNNNTRKSMRIGPGQAFYATGEIIGNIREAHC     r5      sa	la
CTRPNNNTRKSMRIGPGQTFYATGGIIGDIREAHC     r5      sa
CTRPNNNTRKSMRIGPGQAFYATGEIIGNIREVHC     r5      sa
CTRPNNNTRKSMRIGLGQAFYATGEIIGNIREAHC     r5      sa
CTRPNNNTRKSMRIGPGQAFYATGEIIGNTREAHC     r5      sa
CTRPNNNTRKSMRIRPGQAFYATGEIIGNIREAHC     r5      sa
CTRPNNNTRKSMRIGPGQAFYATGEITGNIREAHC     r5      sa
CARPNNNTRKSMRIGPGQAFYATGEIIGSIREAHC     r5      sa
CTRSNNNTRKSMRIGPGQAFYATGEIIGNIREAHC     r5      sa
CTRPNNNTRRSMRIGPGQAFYATGEIIGNIREAHC     r5      sa
CTRPNNNTRKSMIIGPGQAFYATGEIIGNIREAHC     r5      sa
CTRPNNNTRKSMRIGPGQTFYATGEIIGKIREAYC     r5      sa
CTRPNNNTRKSMRIGPGQTFYATGEIIGDIKQAHC     r5      sa
CTRPNNNTRKSMRIGPGQTFYATKGIIGDIKQAHC     r5      sa
CTRPNNNTRKSMRIGPGQTFYATGEIIGDIKQAYC     r5      sa
CTRPNNNTRKSMRIGPGQTFYATKGIIGDTKQAHC     r5      sa
CTRPNNNTRKSMRIGPGQTFYATKGIIGDVKQAHC     r5      sa
CTRPNNNTRKSMRIGPGQTFYATKDIIGDIKQAHC     r5      sa
CIRPSNNTRKSVRIGPGQTFFATGEIIGDIRKAHC     r5      sa
CIRPSNNTRKSMRIGPGQTFFATGEIIGDIRQAHC     r5      sa
CIRPGNNTRKSVRIGPGQTFFATGEIIGDIRKAHC     r5      sa
CTRPSNNTRKSMRIGPGQTFFATGEIIGDIRQAHC     r5      sa
CIRPSNNTRKSVRIGPGQTFFATGEIIGDIRQAHC     r5      sa
CTRPGNNTRKSIRIGPGQTFYATGEVIGDIRQAHC     r5      sa
CTRPSNNTRQSIRIGPGQTFYATGEVIGDTRQAHC     r5      sa
CTRPSNNTRQSIRIGPGQTFYATGEVIGDTRQAYC     r5      sa
CTRPSNNTRQGIRIGPGQTFYATGEVIGDTRQAHC     r5      sa
CTRPGNNTRKSIRIGPGQTFYATGEVIGDIRKAYC     r5      sa
CTRPGNNTRKSIRIGPGQTFYATGEVIGDTRQAHC     r5      sa
CTRPGNNTRKSIRIGPGQTFYATGEVTGGIRQAHC     r5      sa
CTRPSNNTRQSIRIGPGQTFYATGEVIGDIRQARC     r5      sa
CTRPGNNTKKSIRIGPGQTFYATGEVIGDIRQAHC     r5      sa
CIRPNNNTRKSIHIGPGQAFYARGDIIGNIRQAYC     r5      sa
CTRPNNNTRKSVHIGPGRAFYGIGDIIGNIRQAHC     r5      sa
CTRPNNNTRKSIHIGPGQAFYATGDIIGNIRQAHC     r5      sa	la
CSRPNNNTRKSIHIGPGRAFYATDDIIGNIRQAYC     r5      sa
CTRPNNNTRKGVHIGPGRTFYATGEIIGNIRQAHC     r5      sa
CIRPNNNTRKSIPIGPGRAFYATGDIIGDIRKAYC     r5      sa
CIRPGNNTRKSVRIGPGQTFYTHGAIIGDIRQAHC     r5      sa
CIRPGNNTRKSMRIGPGQAFYATGDIIGDIRRAYC     r5      sa
CTRPNNNTRKSVRIGPGQTFYATGDIIGEIRQAYC     r5      sa
CVRPNNNTRRSIHIGPGQALYATGRIIGNIRQAYC     r5      sa
CTRPNNNTRKSIHMGPGQAMYVTGDIIGDIRRAHC     r5      sa
CTRPGNNTRKGIGIGPGQMFYATGSIIGDIRQAHC     r5      sa
CTRPNNNTRRSIGIGPGQTIYATGAIIGDIRQAHC     r5      sa
CTRPGNNTRKSIRIGPGQVLYATGEIIGEIRQAYC     r5      sa
CTRPNNNTRKSIGIGPGQVFYATGDIIGDIRQAHC     r5      sa
CTRPSNNTRKSIRIGPGQAFYATGDVIGDIREASC     r5      sa
CTRPSNNTRTRVTLGPGRVWYRTGEIIGDMRKAYC     x4      la
CTRPNNYKKKRITTGPGRVLYTTGQIIGDIRRAYC     x4      la
CTRPNNYKKKRITVGPGRVLYTTGQIIGDIRRAHC     x4      la
CTRPNNYKKKRITIGPGRVLYTTGQIIGDIRRAYC     x4      la
CTRPNNYKRKRITTGPGRVLYTTGQIIGDIRRAYC     x4      la
CTRPYKNIRRRIHIGPGRAFYATSGIEGGIRQAYC     x4      la
CTRPGNNIRRSVRIGIGPGRKFYTTGDITGNIRQAHC	x4      la
CTRPGKIKKRHVRIGPGRAFWITGDIGGYIRQAHC     x4      la
CIRPNNNTRKSISFGPGQAFYATGDIIGDIRQAYC     x4      la
CIRPNNNTRESISFGPGQAFYATGDIIGDIRQAYC     x4      la
CTRPNNNTRKRVTMGPGKVWYATGEIIGDIKKAYC     x4      la
CTRPSNHTRKRVTLGPSRVYYTTGEITGDIRRAHC     x4      la	bo
CTRPNNHTRKRVTLGPSRVYYTTGEITGDIRRAHC     x4      la
CTRPFNKQRTRTAIGQGQAFYRTEVITGDIRKAYC     x4      la	bo
CTRPSGNRRTRITMGPGRVFYRTGEIVGDIRKAHC     x4      la	bo
CTRPYDTKIRMTRGPGKVFYHTGDIIGDIRKAFC      x4      la	bo
CTRPYETKIRMTRGPGKVFYHTGDIIGDIRKAFC      x4      la	bo
CTRPYESIRIRTSIGQGQVLDRTENIKGDIRKAYC     x4      la	bo
CRRPGNATRKSVRIGIGRGHTFYATGKIIGDIRKAYC	x4      la
CTRPNNNTRKSVRIGIGRGQTFYATGEIVGDIRQAHC	x4      la
CTRPNNNTRKRVRIGHRHLVYAHGEIIGNIRQAHC     x4      la
CKRPNNNARRHIHIGPGRAFYATDIIGNIRQAYC      x4      la	bo
CKRPNNNARRRIHIGPGRAFYATDIIGNIRQAYC      x4      la
CKRPNNNMRRHIHIGPGRAFYTTDIIGNIRRAYC      x4      la
CKRPNNNMRRHIHIGPGRAFYTTDIIGNMRRAYC      x4      la
CKRPNNNMRRHIHIGPGRAFYATDIIGNIRQAYC      x4      la
CTRPNNNTRKGIHIGLGRRFYVTQIIGDVKRAHC      x4      la
CTRPNNNTRKGIHIGLGRRFYVTQVIGDVKRAHC      x4      la
CTRPNNNTRKGIHIGLGRRVYVTRQIIGDTKRAHC     x4      la
CIRPGNNTSKRISIGPGRAFRATKIIGDIRKAHC      x4      la	bo
CIRPGNNTSKRISIGPGRAFRATKVIGDIRKAHC      x4      la
CIRPGNNTSKRVSIGPGRAFRATKVIGDIRKAHC      x4      la
CTRPNNNTRQRISIGPGRAFYTTRQVIGDIRQAHC     x4      la	bo
CTRPNNNTRQRISIGPGRAFYTTRQVVGDIRQAHC     x4      la
CTRPNNNTRKRISIGPGRAFYTTRQVIGDIRQAHC     x4      la
CTRPNNNTRNRISIGPGRAFYTTRQVIGDIRQAHC     x4      la
CTRPSNNTRRRISIGPGRAFYTTRQVIGDIRQAHC     x4      la
CTRPNNNTRRGVYIGPGKAFYTTDRIIGDIRQAHC     x4      la	bo
CTRPNNNTRRRISIGPGRAFTTRDIIGDIRQAHC      x4      la	bo
CTRPNNNTRRRLSIGPGRAFYATRDIIGDIRQAHC     x4      la
CTRPNNNTRGRLSIGPGRAFYATRDIIGDIRRAHC     x4      la
CTRPNNNTRKRITMGPGRVYYTTGQIIGNIRQAHC     x4      la	bo
CTRPNNNTMKSITIGPGRAFYTTGQIIGDIRQAHC     x4      la
CSRPDNNTRKSVRIGPGQAFYTMDIIGDIRKAFC      x4      la
CTRPDNKINMKRIKIGPGRAFVATKGIRGDIRQAHC	x4      la
CTRPDNKISMKRIKIGPGRAFVATKGIKGDIRQAYC	x4      la
CTRPDNKINMKRIKIGPGRAFVATKGIKGDIRQAYC	x4      la
CTRPNNNTRKSMRIGIGRGQTFYAMGRIIGDIRQAHC	x4      la
CTRPNNNTRKSMRIGIGRGHAFYTTGKVIGNIRQAHC	x4      la
CTRPNNNTRKNVRIGIGRGQTFNAMGRIIGNIRQAHC	x4      la
CTRPNNNTRKRVSIGPGRAWYTTKQIVGDIRQAHC     x4      la
CTRPSNRTRTRMTMGLGHVFYKTEIITGDIRKAYC     x4      la
CTRPFKTEIRITRGPGRVFYRTGNIVGDPRKAYC      x4      la
CTRPNNNTRKRVTLGPGRVWYTTGQIIGDIRKAHC     x4      la
CTRPNTKTRKRIHIGPGRAFYTTKTVRDIRQAHC      x4      la
CIRPNNNTRKSIPLGPGKAWYTTGEIIGDIRKAHC     x4      la
CTRPNNNTRKRIGIGPGRTLYAARAIIGDIRQAHC     x4      la
CTRPSNHQRKRITMGPGRVYYSTGEITGDIRKAYC     x4      la
CTRPNTNTRKIPIGPGRAFYTIGSITRDIRQAHC      x4      la
CTRPGNNTIKSIKVGSGRIIYAKGRIIGDIRKAQC     x4      la
CTRPNNYTRKGIHLGGVGRAFYVKGQIIGDIRQAHC	x4      la
CTRPNNNTKKGIYVGPGRKVYTTDRIIGDIRQAHC     x4      la
CTRPNNNTKRGIYVGPGRKVYTTDRIIGDIRQAHC     x4      la
CTRPNNNTKRGIYVGPGRKVYTTDRIIGNIRQAHC     x4      la
CIRPNNNIRKGVRIGPGYAVFQARTIIGDIRQAHC     x4      la
CTRPSNNKRTRITMGPGRVFYRTGAIIGDIRKARC     x4      la
CTRPANKTRMRMTIGPGKVYYRTEDITGDIRKAYC     x4      la
CTRPYNNTRKSIGIGPGQAFYATGDIIGDIRQAHC     x4      la
CTRPNINNVRNVRIGPGRALFKTGKMTGDIRQASC     x4      la
CTRPSNNTRRRVRIGRGQAFDATGQIIGDIRQAHC     x4      la
CTRPGNNTGRSVRIGLRTFYTTRKIIGDIRAAHC      x4      la
CERPNNNTRRSIQIGPGRAWFEAEDIIGDIRKAHC     r5      la
CTRPNDNTRKSINIAPGRAFYATGDIIGDIRQAHC     r5      la
CTRPNNNTRKGIHFGPGQALYTTGAIIGDIREAHC     r5      la
CPRPNNNTRKSVRIGPGQTFYATGDIIGDIRQAHC     r5      la	bo
CTRPNNNTRRSINIGPGRAFYATGDIIGDIRQAHC     r5      la
CTRPNNNTRRSISIGPGRAFYATGDIIGDIRQAHC     r5      la
CTRPNNNTRRSIHIGPGKAFYTGEIIRNIRQAHC      r5      la
CTRPNNNTRRSIHIGPGKAFYTGRNNRNIRQAHC      r5      la
CTRPNNNTRKSVRIGPGQTFYATGEIIGNIREAHC     r5      la	bo
CTRPNNNTRRSMRIGPGQTFYATGEIIGDIRQAYC     r5      la	bo
CTRPNNNTRKSIHIAPGRAYYATGDIIGDIRQAHC     r5      la
CTRPNNNTRKSIHIAPGRTYYATGDIIGDIRQAHC     r5      la
CTRPNNNTRKSIHMGPGKAFYTTGNIIGDIRKAHC     r5      la
CTRPNNNTRKSIHMGPGRAFYTTGNIIGDIRQAHC     r5      la
CTRPNNNTRKSIHMGPGRAFYTTGNIIGDIRKAHC     r5      la
CTRPNNNTRKSIHMGPGRAFYTTGEIIGNIRQAHC     r5      la
CTRPNNNTRKSIHMGPGRAFYTTGEIIENIRQAHC     r5      la
CTRPSNNTRKSIHMGPGRAWYATGSITGDIRQAHC     r5      la
CIRPSNNTRKSIHMGPGRAWYATGSITGDIRQAHC     r5      la
CTRPSNNTRKGIHIGPGRAWYATGSITGDIRQAHC     r5      la
CIRPGNNTGKSIPMGPGRAWYATGSIIGDIRQAHC     r5      la
CIRPSNNTRKSIPMGPGRAWYATGSIIGDIRQAHC     r5      la
CTRPNNNTRRGIHIGPGRAFYATGEIIGDIRQAHC     r5      la
CTRPNNNTRKGIHVGPGRAFYATGEIIGDIRQAHC     r5      la
CTRPNNNTRKSINIGPGRAFFATGDIIGDIRQAHC     r5      la
CTRPDNNTRKSINIGPGRAFFATGDIIGDIRQAHC     r5      la
CTRPGNNTRRSIHIAPGRAFYATGDIIGDIRKAHC     r5      la
CTRPGNNTRKSIHIAPGSAFYATGVIIGDIRKAHC     r5      la
CTRPGNNTRRSIRIGPGSAFYATGDIIGDIRKAHC     r5      la
CTRPNNNTRKSIHMGPGGSFYATGDIIGNIRQAHC     r5      la
CTRPNNNTRKSIPMGPGKFYATGEIIGNIRQAHC      r5      la
CTRPNNNTRKSIHMGPGGSFYATGDIIGNIRQEHC     r5      la
CIRPNNNTRTSMPMGPGRAFYAMGDIIGDIRQAHC     r5      la
CIRPNNNTRTSIPMGPGRAWYAMGDIIGDIRQAHC     r5      la
CTRPNNNTRKSIHIGPGRAFYTTGQIVGDIRKAHC     r5      la
CTRPNNNTRKSIHIGPGRAFYTTGQIVGDVRKAHC     r5      la
CTRPNSNTRKGIHIGPGRAFYTTGEIVGDIRQAHC     r5      la
CTRPNNNTRKSIHIGPGRAFYARGDIIGDIRQAHC     r5      la
CTRPNNNTRKSIPIGPGRAFYARGDIIGDIRQAHC     r5      la
CTRPNNNTRKSIHIGPGRAVYATGQIIGDIRQAHC     r5      la
CTRPNNNTKKSIHIGPGRAVYATGQIIGDIRQAHC     r5      la
CTRPNNNTRKSIPIGPGRAVYATGQMIGDIRQAHC     r5      la
CTRPNNNTRKSIHIGPGRAFYATGDIIGDIIQAHC     r5      la
CTRPYEKKKSRRIRIGPGRTFHTTGSIGDIRRAHC     r5      la
CTKPYKKKKSRRIHIGPGRTFHTTGSIGDIRRAHC     r5      la
CTRPNNNTRKGIHIGPGGAIYATGAITGDIRQAHC     r5      la
CTRPNNNTRKGIHIGPGGAFYATGAITGDIRQAHC     r5      la
CTRPNNNTRKGIHIRPGGAIYATGAITGDIRQAHC     r5      la
CTRPNNNTRKGIHTGPGGAIYATGAIIGDIRQAHC     r5      la
CTRPNNNTRKGIHIGPGGAIYATGAIIEDIRQAHC     r5      la
CTRPNNNTRKSISIGPGRAFYAHGDIVGDIRQAHC     r5      la
CTRPNNNTRKGIAIGPGRAVYATEKIVGDIRQAHC     r5      la
CIRPNNNTRKGIHIGPGRTFYATGEIIGNIRQAHC     r5      la
CIRPNNNTRKGIHIGPGRTFYGTGEIIGNIRQAHC     r5      la
CTRPNNNTRKSIPLGAGRAWYATGDIIGDIRQAHC     r5      la
CTRPNNNTRKSIPIGPGRALYATGDIIGEIRQAFC     r5      la	bo
CTRPNNNTRKGIHIGPGRALYATGDIIGKIRQAHC     r5      la
CTRPNNNTRKSIHVGPGRALYATGDIIGEIRQAFC     r5      la
CTRPNNNTRKGIHIGPGKALYATGDIIGKIRQAHC     r5      la
CTRPSNNTRKSINIGPGRAFYTTGEIIGDIRKAHC     r5      la
CTRLNNNTRKSIHMGPGRAFYTTGEIIGDIRQAHC     r5      la
CTRLNNNTRKSIHMGPGRAFYATGEIIGDIRQAHC     r5      la
CTRPNNNTRKSIHIGPGRAFYTTGDIIGNIRQAHC     r5      la
CTRPSNNTRKSIPIGPGRAFYTTGEIIGDIRQAHC     r5      la	bo
CTRPNNNTRKSIPIGPGGAFYTTGEIIGDIRKAHC     r5      la
CTRPHNNTRKSIHIGPGRAFYATGEIIGDIRQAHC     r5      la	bo
CARPHNNTRKSIHIGPGRAFYATGQITGDIRQAYC     r5      la
CTRPHNNTRKSIHIGPGRAFYATGQITGDIRQAYC     r5      la
CTRPSNNTRKSIRIGPGQTFYATNNIIGNIRQAHC     r5      la	bo
CIRPSNNTRKSIRIGPGQTFYATGAIIGDIRRAHC     r5      la	bo
CTRPGNNTRKSVRIGPGQTFYASGAIIGDIRQSHC     r5      la	bo
CTRPNNNTRKSVRIGPGQTFYATGEIVGNIRQAYC     r5      la	bo
CVRPGNNTIRSIRIGPGQSFHGTGNIIGDIRQAHC     r5      la	bo
CTRPNNNTRKSIHIGPGRKIYTTGKIIGDIRQAHC     r5      la
CTRPNNNTRKSIHIGPGRAIYTTGKIIGDIRQAHC     r5      la
CTRPNNNTRKSINLGPGRALYTTGEITGDIRQAHC     r5      la
CTRPNNNTRKSINLGPGRALYTTGEIIGDIRQAHC     r5      la
CTRPNNNTSKSIPLGPGRAFHTTGRIIGDIRQAHC     r5      la	bo
CTRPNNNTRKSIRIGPGQTFYATGEIIGNIRQAHC     r5      la	bo
CTRPNENRRKSIRIGPGQAFYATGDIIGDIRQARC     r5      la	bo
CTRPNNNTRKSIRIGPGQTFYATGDIIGNIRQAYC     r5      la	bo
CTRPGNNTRKSIRIGPGQTFYATGDIIGDIRQAHC     r5      la	bo
CARPSNNTRTSIRIGPGQTFYATGAITGDIRQAHC     r5      la	bo
CIRPNNNTRKSIRIGPGQTFYATGDIVGDIRQAYC     r5      la	bo
CTRPGNNTRKSIRIGPGQTFYATGEIIGNIRQAHC     r5      la	bo
CTRPSNNTRTSMTIGPGQVFYRTGDIIGDIRQAYC     r5      la
CTRPSNNTRTSITIGPGQVFYRTGEITGDIRKAYC     r5      la
CTRPSSNTRTSIRIGPGQVFYRTGDIIGDIRKAYC     r5      la
CTRPSNNTRTSIRIGPGQVFYRTGDIIGNIRKAYC     r5      la
CTRPNNNVRTSMTIGPGQVFYRTGEIIGNIRRAYC     r5      la
CIRTGNNTRKSVRIGPGQTFYATDGIIGDIRKAYC     r5      la	bo
CIRPNNNTRKSIRIGPGQSFHATGEIIGNIRQAHC     r5      la	bo
CIRPNNNTRESIRIGPGQAFYATGGIIGDIRQAHC     r5      la	bo
CTRPGNNTRQSIRIGPGQAFYTNNIIGDIRQAHC      r5      la	bo
CSRIGNNTRTSIGIGPGQAFFATGDIIGNIRKAHC     r5      la	bo
CTRPSNNTRKSVRIGPGQAFFATGEIIGDIRQAHC     r5      la	bo
CTRPSNNTRKSINMGPGRAFYTTGEIIGDIRQAHC     r5      la	bo
CTRPSNNTRKSINMGPGRAFYTTGEIIGNIRQAHC     r5      la
CTRPNNNTRKSINIGPGRAWYATGQIIGDIRQAYC     r5      la	bo
CTRPSNNTRKSINVGPGRAWYATGQIIGDIRQAYC     r5      la
CTRPDNNTRKSITMGPGRVFYRPGDIIGDIRKAYC     r5      la	bo
CTRPFNNTRTSIHIGPGQAFYKTGGIIGDIRQAYC     r5      la	bo
CTRPSNNTRTSISFAPGQAFYQTGDIIGDIRKAFC     r5      la	bo
CTRPSKHTRTSISFAPGQAFYQTGDIIGDIRKAFC     r5      la	bo
CTRPSNNTRTSITIGPGQVFYRAGDIIGNIRKAYC     r5      la	bo
CTRPSNNTRKSTPIGPGQVFYRTGDIIGDIRQAFC     r5      la	bo
CTRPSNNTRSSTPIGPGQVFYRTGDIIGDIRQAFC     r5      la	bo
CIRPSNNTRTSIHIGPGQSFYKTGDIVGNIRQAYC     r5      la	bo
CTRPSNNTRTSITTGPGRIFFRTGEIIGDIRQAYC     r5      la	bo
CTRPSNNTRTSIRIGPGQLFYRTGDIIGNPRQAYC     r5      la	bo
CTRPSNNTRTSITIGPGKVFYQTGDIIGDIRKAFC     r5      la	bo
CTRPSENVRTGIHIGPGQVFYRTGDIIGDIRRAYC     r5      la	bo
CIRPSNNTRTSVAIGPGAAFYKTGDIIGDIRKAHC     r5      la
CIRPSNNRTSVAIGPGAAFYKTGDIIGDIRKAHC      r5      la	bo
CTRPSDNVRTSVGIGPGAVFYRTGDVIGDIRKARC     r5      la	bo
CTRPFNNTRTGIHIGPGQVFYRTGEIIGDIRKAYC     r5      la	bo
CTRPSNNTRTSINIGPGRVFYRPGDIIGDIRKAYC     r5      la	bo
CTRPSNNTRTSIHIGPGQVFYRTGDIIGNPRRAYC     r5      la	bo
CTRPANNTRKSMRIGPGQTFYATGDITGNIRRAHC     r5      la
CTRPGNNTRKSMRIGPGQTFFATGDIIGDIRQAHC     r5      la
CTRPGNNTRRSISMGPGRAIYATGEIIGDIRQAYC     r5      la
CTRPNNNTRKSITIGPGRAFYATGDVIGDIRQAHC     r5      la
CTRPNNNTRKSIRIGPGQAFYTTGEIIGDIRQAHC     r5      la
CIRPNNNTRKSINIGPGRAFYTTGAITGDIRQAHC     r5      la
CTRPNNNTRKSIHIGPGRALYAQDIIGDIRQAHC      r5      la
CIRPGNNTRKSVRIGPGQAFYATGEIIGDIRKAHC     r5      la
CTRPNNNTRKSIRIGPGQAFYATGDIIGNIREAHC     r5      la
CIRPNNNTRESVRIGPGQAFYARGDIIGDIRQAHC     r5      la
CTRPNNNTRKSISLGPGQAIYATGDIIGNIRQAHC     r5      la
CTRPSNNTRKSIRFGPGQAFYATDEIIGDIRQAHC     r5      la
CTRPSNNTRKSISLGPGQAFFATGDIIGDIRQAHC     r5      la
CTRPNNNTRRSIPLGPGQAFYATGDIIGDIRQAHC     r5      la
CIRPNNNTRRSIHLGPGRAFYATDIIGDIRQAHC      r5      la
CIRPGNNTRRSISLGPGQAFYATGDIIGDIRQAHC     r5      la
CIRPNNNTRKSIRIGPGQTFYATGDIIGDIRQASC     r5      la
CTRPGNNTRKSIRIGPGQTFYATGGIIGNIRQAHC     r5      la
CTRPNNNTRQSIRIGPGQVFYATGAIIGDIRQAYC     r5      la
CTRPDNNTRKSIRIGPGQTFYATGDIIGDIRQAHC     r5      la
CTRPNNNTRRSIRIGPGQTFYATGDIIGNIRQAYC     r5      la
CTRPNNNTRKSVGMGPGRAIYATGDIIGDIRQAHC     r5      la
CTRPGNNTRTSIRIGPGQTFYANNPIIGDIRQAYC     r5      la
CTRPNNNTRKSIRIGPGQTLFATGAIIGNIRQAHC     r5      la
CTRPNNNTRRGIGIGPGQTFFATDAIIGDIRQAHC     r5      la
CIRPNNNTRKSMRIGPGQTFYATGDIIGDIRQAYC     r5      la
CTRPGNNTRRSVRIGPGQVFYATGEIIGDIRQAHC     r5      la
CTRPSNNTRESIRIGPGQTFYATGDIIGDIRQAYC     r5      la
CTRPSNNTRTSIRIGPGQAFYATGAITGDIRQAHC     r5      la
CTRPGNNKRKSMRIGPGQTFYATGDVIGDIRKAQC     r5      la
CTRPGNNTRESIRIGPGQTFYATGDIIGNTRQAYC     r5      la
CTRPYNNTRRSVRIGPGQAFYTTGEVIGDIRQAYC     r5      la
CTRPNNNTRQGIHIGPGQALYTSRVIGDIRQAHC      r5      la	bo
CSRPNNNTRQSIRIGPGQAFYAMGDIIGDIRKAYC     r5      la	bo
CIRPGNNTSKGIHIGPGRTFFANDRIIGDIRSAHC     r5      la	bo
CIRPGNNTRKSMRIGPGQTFYATGDIIGDIRQAHC     r5      la	bo
CTRPHNNTRKSVHIGPGQAFYATGDIIGDIRQAHC     r5      la	bo
CTRPNNNTRKSVRIGPGQAFYATDIIGDIRQAYC      r5      la	bo
CTRLNNNTRTSIRIGPGQSFHATGQIVGDIRQAHC     r5      la	bo
CIRPNNNKRRSVRIGPGQTFYATGDIIGNIRQAYC     r5      la	bo
CTRPSNNTIKGIHIGPGRAFYTTGQIIGDIRQAHC     r5      la	bo
CTRPNNNTRKSVHLGPGQAFYATGDIIGDIRQAYC     r5      la	bo
CIRPGNNTRKSVRIGPGQTFYATGDIIGDIRQAHC     r5      la	bo
CTRPNNNTRTSIRIGPGQTFYANNGIIGDIRQAHC     r5      la	bo
CTRPNNNARKSINIGPGRAFYAATDIIGDIRQAHC     r5      la	bo
CTRPNNNTRKSINIGPGRAFYAATDIIGDIRQAHC     r5      la
CTRPNNNTRKSINIGPGRAFYAATGIIGDIRQAHC     r5      la
CTRPNNNTRKSINIGPGGAFYAATDIIGDIRQAHC     r5      la
CTRFNNNTRKGIHIGPGRAFYATGDIIGNIRQASC     r5      la	bo
CTRFNNNTRKSIHIGPGRAFYATGDIIGNIRQASC     r5      la
CTRFYNNTRKSIHIGPGRAFYATGEIIGNIRQASC     r5      la
CTRFNNNTRKSVHIGPGRAFYATGDIIGNIRQASC     r5      la
CTRFNNNTRKSIHIGPGRAFYATGEIIGNIRQASC     r5      la
CTRFNNNTRKSMHIGPGRAFYATGEIIGNIRQASC     r5      la
CTRPNNNTRKGIHIGPGRAFYATEKITGDIRQAHC     r5      la	bo
CTRPNNNTRKGIHIGPGRAYYATEKITGDIRQAHC     r5      la
CTRPSNNTSGSIHIGPGRAFDATKTITGDIRQAHC     r5      la	bo
CTRPSNNTSGSIHIGPGKAFDATKTITGDIRQAHC     r5      la
CTRPGNNTSKSIHIGPGRAFDATKTITGDIRQAHC     r5      la
CTRPSNNTSTSIHIGPGRAFDATKTIIGDIRQAHC     r5      la
CTRPSNNTSQSIHIGPGRAFDATKTITGDIRQAHC     r5      la
CTRPSNNTSGSIHIGPGRAFDATKTITGDIRQVHC     r5      la
CTRPNNNTRKSIRIGPGQTFFATEIVGNIRQAHC      r5      la	bo
CTRPNNNTRKSIRIGPGQTFFATEIVGNIREAHC      r5      la
CTRPNNNTRRGIHIGPGRAFYATDIIGDIRQAHC      r5      la	bo
CTRPNNNTRRGIHMGPGRAFYATDIIGDIRQAHC      r5      la
CTRPNNNTRKSIHIAPGRAFYATGDIIGDIRQAHC     r5      la
CTRPNNNTRKSIPIGPGRAFFATGDIIGDIRQAHC     r5      la
CTRPNNNTRRSVHIGPGQAFYATGDIIGDIRKAHC     r5      la
CTRPNNNTRKSIHIGPGQAFYATGDIIGDIRKAHC     r5      la
CTRPNNNTRKSISLGPGQAFYATGDIIGDIRQAHC     r5      la
CTRPGNNTRKSMRIGPGQTFFATGDIIGNIRQAHC     r5      la
CARPGNNTRTSVRIGPGQAFYATGDIIGDIRQAHC     r5      la
CIRPNNNTRKSIHIGPGRAFYAQDIIGDIRQAHC      r5      la
CTRPNNNTRQGIHIGPGRAFYATTDIVGNIRKAHC     r5      la
CTRPGNNTRRGIHMGPGRVLYATGEIIGNIRQAHC     r5      la
CTRPNNNTRKSIHLGPGQAIYATGAIIGDIRQAHC     r5      la
CIRPNNNTRKSIHMGPGRAFYATGDVIGDIRKAYC     r5      la
CTRPNNNTRKSIRIGPGQTFFAAGDIIGDIRQAYC     r5      la
CSRPNNNTRKSVRIGPGQTFYATGDIIGDIRQAHC     r5      la
CTRPNNNTRKGISIGPGRAFYATGDIIGDIRKAHC     r5      la	bo
CTRPNNNTRKGISIGPGRAFYATGGIIGDIRKAHC     r5      la
CTRPGNNTRKSIRIGPGQVFYATDEIIGDIRQAHC     r5      la
CTRPNNNTRKSISLGPGQAIYATGAIIGDIRQAHC     r5      la
CTRPNNNTRKSIRIGPGQALYATGAIIGDTRQAHC     r5      la
CSRPNNNTRKSIQLGPGRAIYATGEIIGDIRKAHC     r5      la
CIRPNNNTRRSVRIGPGQAFYATGDIIGNIRQAHC     r5      la
CTRPNNNTRRSVRIGPGQAFYATGDIIGDIRQAHC     r5      la
CTRPSNNIRSSVRIGPGQAFYATGDIIGDIRKAYC     r5      la
CTRPNYNTRRSVGIGPGRHTFYAAGAIIGDIRRAHC	r5      la
CTRPNNNTRRSVGIGPGQTFYAAGEIIGDIRRAHC     r5      la
CTRPNNNTRKGIGIGPGQTFYAAGEIIGDIRRAHC     r5      la
CTRPNNNTRKGIGIGPGQTFYAADAIIGDIRRAHC     r5      la
CIRPNNNTRKSIRIGPGQTFYATGDIIGDIRQAYC     r5      la
CTRPSNNTRKSVHIGPGQAFYAIGDIIGKIRQAHC     r5      la
CTRPNNNTRKSVHIGPGQAFYSIGGIIGDIRQAHC     r5      la
CTRPSNDTRKSVHIGPGQAFYAIGDIIGKIRQAHC     r5      la
CIRPNNNTRKSVHIGPGQAFYSIGGIIGDIRQAHC     r5      la
CTRPGNNTRKGVHMGTGKTFYATGDIIGDIRQAHC     r5      la
CTRPNDNIRKSVRIGPGQAFYTTGEVIGNIRQAHC     r5      la
CTRPNNNTRKSVRIGPGQAFYTTGEVIGDIRQAYC     r5      la
CTRPNSNTRKSVRIGPGQAFYTTGEVIGDIRQAYC     r5      la
CTRPNNNTRKSVRIGPGQAFYTTGEVIGDMRQAYC     r5      la
CTRPNDNIRKSVRIGPGQAFYTTGEVIGNIRQAYC     r5      la
CTRPNNNTRKSVRIGPEQAFYTTGEVIGDIRQAYC     r5      la
CIRPNNNTRKSINIGPGRAFYAAGEIIGDIRQAHC     r5      la
CTRPNNNTRKSIRFGPGQAFYATGDIIGDIRKAHC     r5      la
CTRPNNNTRKSIHLGAGKAIYTTGAIIGNIRQAHC     r5      la
CTRPGNNTRTSIRIGPGQTFYATGDIIGDIRQAHC     r5      la
CIRPGNNTRKSIRIGPGQTFFATGDIIGDIRRAHC     r5      la
CTRPNNNTRKSVRIGPGQTFYATGDIIGNTRQAYC     r5      la
CARPGNNTKKSVRIGPGQTFYATGDIIGDIRQAHC     r5      la
CARPGNNTRKSVRIGPGQAFYATGDIIGDIRQAHC     r5      la
CTRPNNNTRQSIRIGPGQAFYATGDIIGDIRQAHC     r5      la
CTRPNNNTRRGIRIGPGRAFYATAIIGDIRQAHC      r5      la
CTRPSNNTRKSIRFGPGQAFYATGDITGDIRQAYC     r5      la
CTRPSNNTRKSISFGPGQVLYATGEIIGNIRQAHC     r5      la
CARPSNNTRKSIGIGPGQAIYTTGEIIGDIRQAHC     r5      la
CIRPNNNTRKSIRIGPGQAFFATGDIIGDIRQAHC     r5      la
CTRPNNNTRKSIHVGWGRALYTTGQIIGDIRKAHC     r5      la
CTRPNNNTRKSIQLGPGRAFYATGEIIGDIRKAHC     r5      la
CLRPNNNTRKGIHIGPGRAFYTTGEIIGDIRQAHC     r5      la
CTRPGNNTRKSIPIGPGQALYATGAIIGDIRQAHC     r5      la
CARPNNNTRKSIHIAPGRAFYTTGSIIGDIRQAHC     r5      la
CARPNNNTRKSIHIAPGRAFHTTGSIIGDIRKAYC     r5      la
CIRPNNNTRKSIHIGPGRAFYTTGEIIGDIRQAYC     r5      la
CTRPNNNTRRSISLGPGRSIYTTGQIIGDIRQAHC     r5      la
CIRPNNNTRKSIHIAPGRAFYATGDIIGDIRQAHC     r5      la
CTRPNNNTRKSVRIGPGQAFYTTGEIIGDIRKAHC     r5      la
CTRPNNNTRKSIRIAPGQVFYATNNIIGDIRQAHC     r5      la
CTRPNNNTRKGIHIGPGRTLYATGEIIGDIRKAHC     r5      la
CTRPNNNTRKSITLGPGKAFYATGGIIGDIRQAHC     r5      la
CTRPNNNTRKGIHIGPGKTFFATDIIGDIRQAHC      r5      la
CTRPNNNTRKSIPMGPGKAFYTTGEIIGDIRQAHC     r5      la
CTRPNNNTKKSISIGPGRAFYTTGQIIGDIRQAHC     r5      la
CTRPNNNTRKSIPIGPGKAFYTTGEIIGDIRQAHC     r5      la
CIRPNNNTRKSIPMGPGKAFYTTGDIIGDIRQAHC     r5      la
CIRPNNNTRKGIHIGPGRAFYTTGQIIGDIRQAHC     r5      la
CTRPSNNTRKSITMGPGRVYYRTGEIVGDIRKAYC     r5      la
CTRPSNNTITSTRIGPGQVFYRTGEIKGDIRKAYC     r5      la
CTRPSNNTRTSMTIGPGQVLYRTGDITGDIRKAYC     r5      la
CTRPSNNTRTSTRIGPGQVFYRTGDIIGDIRKAYC     r5      la
CTRPSNKTRTSVRIGPGQVFYKTGDIIGDIRKAYC     r5      la
CTRPSNNTRTSTRIGPGQVFYRTGAIIGDIRKAYC     r5      la
CTRPSNNTRTSIRIGPGQMFYRTGDIIGDIRKAFC     r5      la
CTRPGNNTRTSITIGPGKVFYTGEIIGDIRKAYC      r5      la
CTRPSNNTRTSINIGPGQVFYRTGEIIGDIRKAYC     r5      la
CTRPSNNTRTSIPMGPGQVFYRTGDIIGDIRKAYC     r5      la
CTRPSNNTRTSMSIGPGQVFYRTGDIIGDIRKAYC     r5      la
CTRPSNNTRTSVTIGPGQIFYRTGEIIGDIRQAYC     r5      la
CTRPFNNTRTSINIGPGQVFYRTGDIIGDIRKAYC     r5      la
CIRPSNNTRTSISIGPGRTFYRTGDIIGDIRQAYC     r5      la
CTRPSNNTRTSITIGPGQLFYRTGDIIGDIRKAYC     r5      la
CTRPSNNTRTSITIGPGQLFYRTGDIIGDIRSAYC     r5      la
CTRPSNNTRTSTTIGPGQTFYRTGDIIGDIRKAFC     r5      la
CTRPSNNVRTSTRIGPGQVFYRTGSITGDIRKAYC     r5      la
CTRPSNNTRTSLTIGPGRVFYRTGDITGDIRKAYC     r5      la
CIRPNNNTRKSIRIGPGQTFYATGDVIGDIRQASC     r5      la
CIRPNNNTRKSIGIGPGQTFYATGDIIGDIRQASC     r5      la
CTRPGNNTRKSIRIGPGQTFYATGGIIGDIRQAHC     r5      la
CTRPGNNTRKSIRIGPGQTFYATGEIIGDIRQAHC     r5      la
CIRPNNNTRQSIRIGPGQVFYATGDIIGDIRQAYC     r5      la
CTRPNNNTRQSIRIGPGQVFYATGDIIGDIRQAYC     r5      la
CERPNNNTRKSVHIGPGQAFYATGSIIGDIRAAYC     r5      la
CIRPGNNTRKSIRFGPGQALYTNNIIGDIRGAYC      r5      la
CTRPSNNTRKSVHIGPGQAFYATGDVIGDIRQAHC     r5      la
CSRPGNNTRQGIHIGPGQALYTTKVIGDIRKAYC      r5      la
CIRPNNNTRQSIHIGPGQALYTTDIIGDIRQAQC      r5      la
CSRPNNNTRKSIPMGPGKAFYTTGEIIGDIRKAHC     r5      la
CTRPNNNTRKSIPLGPGQAFYATGDIIGDIRQAHC     r5      la
CTRPNNNTRKSMRIGPGQTFYATGEIIGNIREAHC     r5      la
CARPNNNTRKSMRIGPGQAFYATGEIIGNIREAHC     r5      la
CTRPSNNTRKSMRIGPGQAFYATGEIIGNIREAHC     r5      la
CIRPNNNTRTSIRIGPGQALFATNGIIGNIRQAYC     r5      la
CIRPNNNTRTSIRIGPGQAFFATNGIIGNIRQAYC     r5      la
CIRPNNNTRTSMRIGPGQAFFATNGIIGNIRQAYC     r5      la
CTRPGNNTRQSMKIGPGQTFYATGDIIRDIRQAHC     r5      la
CTRPGNNTRQSMRIGPGQTFYATGDIIGDIRQAHC     r5      la
CTRPGNNTRQSMRIGPGQTFYATGDIIGDIRPAHC     r5      la
CTRPGNNTRQSMRIGPGQTFYATGNIIGDIRQAHC     r5      la
CTRPGNNTRQSMRIGPGQTFYATGDIIGDIRQTHC     r5      la
CTRPGTNTRQSMRIGPGQTFYATGDIIGDIRQAHC     r5      la
CTRPNNNIRKSIRIGPGQTFYATGDIIGDIRQAYC     r5      la
CTRPNNNTRKSIRIGPGQTFYATGDIMGDIRQAYC     r5      la
CTRPNNNTRKSIRIGPGQAFYATGDIIGDIRQAYC     r5      la
CTRPGNNTRKSMWIGPGQAFYATGDIIGDIRQAYC     r5      la
CTRPGNNTRKSMWIGPGQVFYATGDIIGDIRQAYC     r5      la
CTRPGNNTRKGMWIGPGQAFYATGDIIGDIRQAYC     r5      la
CTRPGNNTRESMWIGPGQAFYATGDIIGDIRQAYC     r5      la
CTRPNNNTRKSISLGPGRAWYATGQIIGNIRQAHC     r5      la
CIRPNNNTRKSIPLGQGRAWYTTGQIIGDIRQAHC     r5      la
CTRPNNNTRKSIRIGPGQIFYATGDIIGDIRQAHC     r5      la
CTRPNDNRRKSIRIGPGQAFYATGEIIGDIRQAYC     r5      la
CTRPSNNTRKSIRIGPGQTFYATGDIIGDIRQAHC     r5      la
CTRPNNNTRKSIRIGPGQTFYATGSIIGDIRQAYC     r5      la
CARPSNNTRTSIALGPGQAWYRTGDITGDIRKAYC     r5      la
CTRPNNNTRRSIRIGPGQTFFAHGEIIGDIRQAHC     r5      la
CTRPNNNTRKSMTLGPGRAWYTTGQIIGDIRKAHC     r5      la
CERPNNNTRKSIRIGPGQTFYATGDIIGNIREAHC     r5      la
CTRPYNNTRKSITIGPGQVFYRQGEIIGDIRKAYC     r5      la
CTRPSNNTRTSVRIGPGQVFYRTGDITGDIRKAYC     r5      la
CIRPSTNTRTSVRIGPGQVFYRTGDIIGDIRKAYC     r5      la
CTRPNNNTLKSIQLGLGRAWHATGQIIGDIRQAHC     r5      la
CTRPSNNTRKSIHLGQGRAWYTTGKIIGDIRQAHC     r5      la
CTRPSNNTRKSIHMGPGRVLFATGEIIGNIRQAHC     r5      la
CTRPNNNTRKSIHIAPGGAFYATGDIIGDIRQAHC     r5      la
CTRPNNNTRKSISIGPGRAFYTTGDIIGNIRQAYC     r5      la
CTRPNNNTRKSIHIVPGGAFYATGDIIGDIRQAHC     r5      la
CSRPNNNTRKSIPIGPGRAFYATGDIIGDIRQAHC     r5      la
CTRPSNNTRKSIPIGPGRAFYATGDIIGDIRQAHC     r5      la
CTRPSNNTRKSIPMGPGKAFYATGEIVGDIRQAHC     r5      la
CIRPNNNTRKSIHIAPGRAFYATGNIIGDIRKAYC     r5      la
CTRPSNNTRRGIHMAVGRAFYATGQIIGDIRQAHC     r5      la
CERTNNNTRKSIHIGPGQALYATTNIIGDIRKAHC     r5      la
CTRPSNNTRKSITIGPGRAFYTTGQIIGNIRQAHC     r5      la
CVRPNNNTRRSISFAPGQAFYATGDIIGDIRQAYC     r5      la
CIRPNNNTRKGIHMGMGRAFYATGEVIGNIRQAHC     r5      la
CVRPNNNTRRSIPLGPGKTFYAGEVIGDIRQAHC      r5      la
CTRPNNNTRKSINIGPGRAFYAIGDIIGDIRQAHC     r5      la
CTRPNNNTRESIRIGPGQTFYATGDIIGDIRQAYC     r5      la
CTRPNNNTRRSIPIGPGRAFWATGDIIGDIRQAHC     r5      la
CTRPHNNTRTSVHIGPGQAFYATGDIIGDIRQAHC     r5      la
CTRPNNNTRRSINIGPGRAVYATGEIIGDIRVAHC     r5      la
CTRPNNNTRKSINIGPGRAFYVAGEIIGDIRQAHC     r5      la
CTRPNNNTRKSIHITPGRAFYATGDIIGDIRQAHC     r5      la
CTRPNNNTRKSIPMGPGQALYATGEIIGDIRQAHC     r5      la
CTRPNNNTRTGVHIGPGQTFYRTDDIIGDIRQAYC     r5      la
CTRPNNNTRRSISIGPGRAFFATDIIGDIRQAHC      r5      la
CTRPSNNTRKGIHMAVGRAFYATGQIIGDIRQAYC     r5      la
CTRPHNNTRKSVRIGPGQTFYATGGIIGDIRQAYC     r5      la
CTRPSNNTRKGIHMGPGKAFYATGEIRGDIRQAHC     r5      la
CIRPNNNTRKGIHIGPGKAFYTTGSIIGDIRQAHC     r5      la
CTRPNNNTRKSINIGPGRAFYATGAIIGDIRQAHC     r5      la
CTRPNNNTRKGVHIGPGRTFFYTGDIIGDIRQAHC     r5      la
CTRPSNNTRKGIHMAVGRAFYTTGQIIGNIRQAHC     r5      la
CTRPNNNTRRSIHIAPGRAFYATGEIIGNIRQAHC     r5      la
CERPNNNTRKSIHIAPGRTFYATGEIIGNIRQAHC     r5      la
CIRPNNNTRRSIQMGPGKTFFTTGDIIGDIRRAHC     r5      la
CTRPNNNTRRSIHLGPGRTIFATGTVIGEIRRAHC     r5      la
CTRPSNNTRKSINIGPGRAFYATGDIIGDIRQAHC     r5      la
CTRPNNNTRKSIPMGPGKAWYATGEIIGDIRQAYC     r5      la
CTRPNNNTRKGIHMGPGGAFYATGEIIGNIRQAHC     r5      la
CTRPNNNTRRSIHIAPGKTFYATGAIVGDIRQAYC     r5      la
CIRPGNNTRTSVRIGPGQTFYATGDIVGNIRQAHC     r5      la
CTRPNNNTRKSINIGPGKALYATGDIIGDIRQAHC     r5      la
CTRPSNNTRKDIHIGPGRAFYTTGEIIGDIRKAHC     r5      la
CTRPNNNTRTSIHMGPGKAFYTTGDIIGDIRKAYC     r5      la
CTRPNNNTRKSIHFGPGQAFYATGDIIGDIRQAHC     r5      la
CTRPNNNTRKSIHIGPGRAFYATGDIIGEIRQAYC     r5      la
CTRPNNNTRKSIPIGPGKAFYTTGDIIGDIRQAHC     r5      la
CTRPNNNTRKGIHIGPGRAFYATGEIVGDVRRAHC     r5      la
CTRPNNNTMKSITIGPGRAFYATGSIIGDIRQAHC     r5      la
CTRPNNNTRRSVPLGPGRAVYATGAIIGDIRQAYC     r5      la
CTRPNNNTRKSIPIGPGSAFYATGDIIGDIRQAHC     r5      la
CTRPNNNTRRSIRIGPGSYFATGDIIGDIRKAYC      r5      la
CTRPNNNTRKSINIAPGRAFYATGDVIGDIRQAHC     r5      la
CSRTGNNTRRSTRIGPGQTFYATGDIIGDIRQAHC     r5      la
CTRPGNNTRKGIHIGPGRAFYATGDIIGDIRQAHC     r5      la
CTRPNNNTRKGVQVGPGKALYITGSIIGDIRQAHC     r5      la
CTRPNNNTRRSIHIAPGKAFYATGDVIGDIRQAHC     r5      la
CIRPNNNTRKSINIGPGKAFYATGGIIGDIRQAHC     r5      la
CTRPNNNTRRSINIAPGRAFYATGDVIGDIRQAHC     r5      la
CTRPNNNTRKSIHIGPGRAFYATGGIIGNIRHAYC     r5      la
CTRPNNNTRKSIPIGPGRAYVATGDIIGDIRKAHC     r5      la
CTRPNNNTRKGITMGPGKAFYVTGGIVGDIRQAHC     r5      la
CTRPNNNTRRSVHFAPGRAFYATGDIIGDIRQAHC     r5      la
CIRPGNNTRKSIHIGPGRAFYATGNIIGDIRQAHC     r5      la
CTRPNNNTRKSINIGPGRAFFTTGDIIGDIRQAHC     r5      la
CTRPNNNTRKSIHIGPGRAFYTTGDIIGDIRKAHC     r5      la
CTRPNNNTRKSINLGPGRTIYATGDIIGDIRQAHC     r5      la
CTRPGNNTRKSVRIGPGQTFFATGAIIGDIRQAHC     r5      la
CTRPNNNTRRGIHIGPGRTLFATDIIGDIRQAHC      r5      la
CTRPNNNTRKGIPVGPGKAIYATGEIIGNIRQAHC     r5      la
CTRPSNNTRKSISIGPGRAFYATGDIIGDIRQAHC     r5      la
CIRPNNNTIKSIPIGPGRAFYATGKIVGDIRKAYC     r5      la
CIRPNNNTRKSIHVGPGSALYTTKIIGNIRQAHC      r5      la
CTRPNNNTRKGIHLGPGKAFYATGDIIGNIRQAHC     r5      la
CTRPNNNTRKSISIGPGRAFFATGDIIGDIRQAHC     r5      la
CTRPNNNTRKSIPMGPGAAIYATGAIIGDIRQAHC     r5      la
CTRPNNNTRKSIHIAPGRTFYATGDIIGDIRQAHC     r5      la
CTRPSNNTRKSIPIGPGRAFYATGDIIGNIRQAHC     r5      la
CTRPNNNTRKSIHIAPGRAFYATGDIIGDIRQAYC     r5      la
CTRPNNNTRKSIHIAPGRTFYTTGEIIGDIRQAHC     r5      la
CTRPNNNTRRSIHIAPGRTFYTTGEIIGDIRQAHC     r5      la
CTRPNNNTRRGIHIGPGGAFYSTGDIIGDIRQAHC     r5      la
CTRPNNNTRRGIHIGPGGAFYSTGDIIGNIRQAYC     r5      la
CTRPNNNTRRGIHIGPGGAFYSTGDIIGNIRQAHC     r5      la
CIRPHNNTRKSIHIGPGRTFYATGDIIGDIRKAHC     r5      la
CTRPNNNTRKSIHIQPGRAFYATDIIGDIRQAHC      r5      la
CTRPNNNTRRGIHIQPGGAFYATDRIIGDIRQAHC     r5      la
CTRPNNNTRKGIHLGPGGAFYTTGEIIGDIRKAHC     r5      la
CTRPNNNTRRSIHIGPGSAFYATGDIIGDIRQAHC     r5      la
CTRPNNNTRKSIHIGPGSAFYATGEIIGDIRQAHC     r5      la
CTRPNNNTRRSIHIGPGSAFYATGEIIGDIRQAHC     r5      la
CTRPNNNTRKSIHIGPGSAFYATGEIIGDMRQAHC     r5      la
CTRPNNNTRKGIHIGPGGAVYATGAIIGNIRQAHC     r5      la
CTRPNNNTRKSISMGPGRAFYATGGIIGNIRQAHC     r5      la
CTRPNNNTRKSIHMGPGGAVYATGAIIGNIRQAHC     r5      la
CTRPNNNTRKSISMGPGRAFFATGEIIGNIRQAHC     r5      la
CTRPNNNTRKSISMGPGRAFYATGEIIGNIRQAHC     r5      la
CTRPNNNTRKGIHIGPGGAVYATGAIIGNRRQAHC     r5      la
CIRPNNNTRKSISMGPGRAFFATGEIIGNIRQAHC     r5      la
CTRPGNNTRKSIPIGPGRAFYATGDIIGDVRKAHC     r5      la
CTRPGNNTRKSIPIGPGRAFYATGDIIGDIRKAHC     r5      la
CTRPGNNTRKSIPIGPGRAFYATGDVIGDVRKAHC     r5      la
CTRPNNNTRRSIHIGPGRALYTTGEIIGDIRQAYC     r5      la
CTRPNNNTRRSIHIGPGRAFYTTGEIIGDIRQAHC     r5      la
CTRPNNNTRRGIHIGPGRAFYTTGEIVGDIRQAHC     r5      la
CTRPNNNTRRSIHIGPGRAFYTTGEIVGDIRQAHC     r5      la
CTRPNNNTRRSIHIGPGRAFYTGEIIGNIRQAHC      r5      la
CTRPNNNTRRSIHIGPGSAFYTGEIIGNIRQAHC      r5      la
CTRPNNNTRRSIHIGPGRAFYTGEIIGDIRKAHC      r5      la
CTRPNNNTRRSINIGPGRAIYTTGEIIGDIRQAHC     r5      la
CTRPNNNTRKSINIGPGRAFFATGEIIGDIRQAHC     r5      la
CTRPNNNTRRSIHIGPGRAFFATGDIIGDIRQAHC     r5      la
CIRPNNNTRRSINIGPGRAIFTTGEIIGDIRQAHC     r5      la
CTRPNNNTRRSINIGPGRAFFATGEIIGDIRQAHC     r5      la
CIRPNNNTRRSINIGPGRAIFRTGEIIGDIRQAHC     r5      la
CTRPNNNTRRSINIGPGRAIFTTGEIIGDIRQAHC     r5      la
CIRPNNNTRRSINIGPGRAIFRTGEVIGDIRQAHC     r5      la
CTRPNNNTRRSINIGPGRAFFATGDIIGDIRQAHC     r5      la
CIRPNNNTRRSIHIGPGRAFFATGDIIGDIRQAHC     r5      la
CKRPNNNTRRSIHIGPGRAFFATGDIIGDIRQAHC     r5      la
CTRPNNNTRRSIHIGPGKAFFATGDIIGDIRQAHC     r5      la
CTRPNNNTRRSITIGPGRAFYTTGEIIGDIRQAHC     r5      la
CTRPNNNTRRSINIGPGRAIYTTGQIIGDIRQAHC     r5      la
CTRPNNNTRRSITIGPGRAFYTTGDIIGDIRQAHC     r5      la
CTRPNNNTRRSITIGPGRAFYTTGDIIGDIRQAYC     r5      la
CTRPNNNTRKSITIGPGRAFYTTGDIIGDIRQAYC     r5      la
CIRPNNNTRRSINIGPGRAFYTTGDIIGDIRQAHC     r5      la
CTRPNNNTRRSINIGPGRAFYTTGDIIGDIRQAYC     r5      la
CTRPNNNTRRSITIGPGRAFYTTDIIGDIRQAYC      r5      la
CTRPGNNTRKSITIGPGRAFYTTGDIIGDIRQAHC     r5      la
CTRPGNNTRKSINIGPGRALYTTGDIIGDIRQAHC     r5      la
CTRPGNNTRKSINIGPGRAIYATGDIIGNIRQAHC     r5      la
CTRPGNNTRKSIHIGPGRAFYTTGDIIGDIRQAHC     r5      la
CIRPGNNTRKSIHIGPGRAFYATGDIIGDIRQAHC     r5      la
CTRPSNNTRKSIHMGPGRAFYVTGDVIGDIRQAHC     r5      la
CTRPNNNTRKSIHMGPGRAFYATEDVIGDIRQAHC     r5      la
CTRPGNNTRKSIHMGPGRAFYVTEDVIGDIRQAHC     r5      la
CTRPGNNTRKSIPIGPGRAFYATGDIIGDIRQAHC     r5      la
CTRPGNNTRKSIHMGPGRAFYATEDVIGDIRQAHC     r5      la
CTRPGNNTRKSIHMGPGRAFFVTDDVIGDIRQAHC     r5      la
CTRPGNNTRKSIPMGPGRAFYATGDIIGDIRKAHC     r5      la
CTRPNNNTRKSIHIGPGGAFYATGEIIGDIRQAHC     r5      la
CTRPNNNTRKSINIGPGRAFYATGDIIGNIRQAHC     r5      la
CTRPSNNTRKSINIGPGRAFYATGDIIGDIRKAYC     r5      la
CTRPNNNTRKSINIGPGRAIYATGDIIGNIRQAHC     r5      la
CIRPNNNTRKSIHIGPGRAFYATGDIIGNIRQAHC     r5      la
CTRPNNNTRKGIHIGPGRAFYTTGQIIGNIRLAHC     r5      la
CTRPNNNTRKGIHIGPGRAFYTTGEITGDIRKAHC     r5      la
CTRPNNNTRKSIHIGPGRALYTTGDIIGDIRKAYC     r5      la
CTRPNNNTRKSIHIGPGRAFYTTGDIIGDIRKAYC     r5      la
CTRPNNNTRKSIHIGPGRAFYTTGDITGDIRKAYC     r5      la
CTRPNNNTKKSIHIGPGRAFYTTGDIIGDIRKAHC     r5      la
CTRPGNNTRKSIHIGPGRAFYTTGDITGDIRKAHC     r5      la
CTRPNNNTRKSIPIGPGRAFYTTGDIIGDIRKAHC     r5      la
CTRPTNNTRKGIHIGPGRAFYTTGEIIGDIRKAHC     r5      la
CIRPNNNTRKGIHIGPGRAFYTTGEIIGNIRQAYC     r5      la
CTRPNNNTRKSIHIGPGRAFYATGEIIGDIRKAYC     r5      la
CTRPNNNTRKSIHIGPGRAFYATGEIIGDIRRAYC     r5      la
CMRPNNNTRKSIHIGPGRAFYTTGDIIGDIRQAHC     r5      la
CTRPNNNTRKSIPIGPGRAFYTTEIIGNIRQAHC      r5      la
CIRPNNNTRKSIHIGPGRAFYTTEIIGDIRKAYC      r5      la
CTRPNNNTRKSIHIGPGRAFYTTEIIGDIRKAYC      r5      la
CIRPNNNTRKSIHIGPGRALYATEIIGDIRKAYC      r5      la
CIRPNNNTRKSIHIGPGRALYTTEIIGDIRKAYC      r5      la
CMRPQNNTRKSIPIGPGRAFYTTGDIIGDIRQAHC     r5      la
CIRPNNNTRKSIHIGPGRAFYTTEIIGNIRKAYC      r5      la
CVRPNNNTRKSIPIGPGRAFYTTGDIIGDIRQAHC     r5      la
CTRPNNNTRKSIHIGPGKALYTTEIIGNIRQAHC      r5      la
CMRPNNNTRKSIPIGPGRAFYTTGDIIGDIRQAHC     r5      la
CTRPNNNTRKSINIGPGRAIYATGEIIGDIRQAHC     r5      la
CTRPNNNTRKSIHMGPGRAFYATGEIIGDIRQAHC     r5      la
CIRPNNNTRKSIHIGPGRAFYATGEIIGDIRQAYC     r5      la
CTRPNNNTRRSINIGPGRAFYATGEIIGDIRQAHC     r5      la
CTRPNNNTRKSITIGPGRAFYATGEIIGDIRKAHC     r5      la
CTRPNNNTRKSIHIGPGRAFYATGDIIGDIRKAHC     r5      la
CTRPNNNTRKSITIGPGRAFYATGNIIGDIRQAHC     r5      la
CTRPNNNTRRSIHIGPGRAFYATGEIIGDIRQAHC     r5      la
CTRPNNNTRRSINIGPGRAIYATGEIIGDIRQAHC     r5      la
CTRPNNNTRKSIRIGPGSAFYATGEIIGDIRQAHC     r5      la
CIRPNNNTRKSIPIGPGSAFYATGDIIGDIRQAHC     r5      la
CIRPNNNTRKSIPIGPGRAFYATGDIIGDIRQAHC     r5      la
CTRPNNNTRKSIPMGPGRAFYATGDIIGDIRQAHC     r5      la
CTRPNNNTRRSITMGPGKAFYTTGDIIGDIRRAHC     r5      la
CTRPNNNTRRSIRIGPGSAFYTTGDIIGDIRRAHC     r5      la
CTRPNNNTRRSISIGPGRAFYATGDIIGDIRRAQC     r5      la
CTRPNNNTRRSITIGPGRAFYATGDIIGDIRRAQC     r5      la
CTRPSNNTRKSINFGPGRAIYTTGQIIGDIRQAHC     r5      la
CTRPNNNTRKSIPIGPGRAIYTTGQIIGDIRQAHC     r5      la
CTRPNNNTRKSINLGPGRALYTTGNIIGNIRQAHC     r5      la
CTRPNNNTRKRINLGPGKTFYATGEIIGDIRQAHC     r5      la
CTRPNNNTRKGIHMGPGGAFYTRGDIIGDIRKAHC     r5      la
CIRPNNNTRRSVRIGPGQTFYATGDIIGDIRKAYC     r5      la
CTRPNNNTSQSIHIGPGRAFYATGRIIGDIRQAHC     r5      la
CTRPNNNTRKRITIGPGKVFYATGDIIGDIRQAHC     r5      la
CIRPNNNTRKSIPMGPGKAFFTTNIIGDIRQAHC      r5      la
CTRPNNNTRRSIPMGPSKAFYATGDIIGNIRQAHC     r5      la
CSRPNNNTRKSIHIAPGRTFYATGDIIGDIRQAHC     r5      la
CTRPSNNTRKGIHMGPGRAFYATTNIAGDIRKAHC     r5      la
CIRPNNNTRKSISIGPGRAFVTTGQIIGNIRQAHC     r5      la
CTRPNNNTRKSIPMGPGKAFFTTDIIGEIRRAYC      r5      la
CTRPSNNTSKSIPIGPGRAFYATGRIIGDIRQAHC     r5      la
CTRPNNNTRKGIHIGPGRVFYATGEIIGDIRQAHC     r5      la
CTRPNNNTRKSIHIGPGRAFYATGEIIGDIRKAHC     r5      la
CTRPNNNTRKSISFGPGQAFYTTGDIIGDIRKAHC     r5      la
CTRLNNNTRKSIRIGPGSTFYTSNIIGDIRQAYC      r5      la
CTRPNNNTRKSIHIAPGRAFYATGAIIGDIRKAYC     r5      la
CTRPNNNTRKSIHMGPGGAFYATGDIIGDIRQAHC     r5      la
CIRPNNNTRKSINIGPGRAFYATGDIIGDIRRAHC     r5      la
CTRPNNNTRKSIPMGPGRAFYTTGQIIGDIRKAYC     r5      la
CIRPGNNTRKSISIGPGRAFYATGGIIGDIRQAHC     r5      la
CTRPNNNTRKSIRIGRGRAFYAPGEIIGDIRKAYC     r5      la
CIRPGNNTRKSIHIAPGRAFYATGDIIGDIRQAHC     r5      la
CTRPSNNTRRSIHMGPGKAYYTTDIIGDIRQAHC      r5      la
CVRPNNNTRRSIRIGPGQTFYATGEIIGDIRKAYC     r5      la
CTRPGNNTRRSIRIGPGQAFYATDDIIGDIRQAHC     r5      la
CTRPNNNTRKSIHLGPGQAWYTTGEIIGDIRQAHC     r5      la
CTRPNNNTRKSVRIGPGQAFYATGDIIGNIREAHC     r5      la
CIRPNNNTRKSVRIGPGQTFYATGDIIGDIRQAYC     r5      la
CIRPDNNTRKSIRIGPGQTFYATGDIIGNIRKAYC     r5      la
CTRPNNNTRKSTRIGPGQTFYATGGIIGDIRQAHC     r5      la
CIRPNNNTRKSVRIGPGQTFYATGDIIGNIRKAYC     r5      la
CTRPNNNTRKSVRIGPGQTFYATGDIIGDIRQAYC     r5      la
CTRPDNNTRKSVRIGPGQTFYTTGDIIGNIRQAYC     r5      la
CTRPNNNTRKSTRIGPGQSFYATGEIIGNIRQAHC     r5      la
CTRPNNNTRKSTRIGPGQSFYATGDIIGNIRQAHC     r5      la
CTRPNNNIRKSVRIGPGQTFYATGDIIGDIRQAYC     r5      la
CTRPNNNTRKSIRIGPGQTFYATGAVTGDIRKAYC     r5      la
CTRPNNNTRKSVRIGPGQTFYATGGIIGDIRRAYC     r5      la
CTRPNNNTRKSIRIGPGQAFYATGAVTGDIRKAYC     r5      la
CIRPNNNTRKSVRIGPGQTFYATGDIIGDIRRAYC     r5      la
CIRPNNNTRKSVRIGPGQTFYATGGIIGDIRRAYC     r5      la
CTRPNNNTRKSVRIGPGQTFYATGAVTGDIRKAYC     r5      la
CTRPNNNTRKSVRIGPGQTFYATGIIGNIRQAYC      r5      la
CTRPNNNTRKSVRIGPGQTFYATGGIIGNIRQAYC     r5      la
CTRPNNNTRKSMRIGPGQTFYATEEVIGDIRQAYC     r5      la
CTRPHNNTRKSMRIGPGQTFYATEEVIGDIRQAYC     r5      la
CIRPYNNTRKSMRIGPGQTFYATEEVIGNIRQAYC     r5      la
CIRPYNNTRKSMRIGPGQTFYATEEVIGDIRQAYC     r5      la
CTRPNNNTRTSMRIGPGQTFYATGKVTGDIRQAYC     r5      la
CIRPSNNTRTSMRIGPGQTFFATGDVTGDIRQAYC     r5      la
CIRPSNNTRTSMRIGPGQTFYATGDVTGDIRQAYC     r5      la
CTRPNNNTRTSVRIGPGQTFFATGDVTGDIRQAFC     r5      la
CTRPNNNTRTSMRIGPGQTFYATGEVTGDIRQAYC     r5      la
CTRPNNNIRKGYTIGPGRAFFATGDIIGDIRQADC     r5      la
CTRPNNNIRKSYTIGPGRAFFATGDIIGDIRQADC     r5      la
CTRPNNNTRRSYTIGPGRAFYATGAIIGDIRQAYC     r5      la
CTRPNTNKRTSYTIGPGRAFFATGDIIGDIRRADC     r5      la
CTRPNNNTRRSYTIGPGRVLYATGSIIGDIRQAYC     r5      la
CIRPSNNTIRGIHMGPGQALYATGQVTGDIRKAHC     r5      la
CTRPNNNTRQGIHIGPGQAFYTTNIIGDIRKAYC      r5      la
CTRPNNNTRRSIHLGPGQAFYTSNIIGDIRQAHC      r5      la
CTRPYNNTRQSIHMGPGRVLFANTRVIGDIRKAYC     r5      la
CTRPNNNTRQSTHIGPGQALYTTKVIGDIRQAHC      r5      la
CTRPNNNTRQGIHVGPGQALYTTKIIGNIRRAFC      r5      la
CERPNNNTRQSIHIGPGQAIYANEKIIGDIRQAHC     r5      la
CTRPGNNTRRSIHFTPGQALYATTNIIGDIRQAHC     r5      la
CMRPNNNTRKSIHIGPGQAWYANEGIIGDIRRAHC     r5      la
CIRPNNNTRKSIHIGPGRTFFATGEIIGDIRRAHC     r5      la
CTRPNNNTRKGIHIGPGRTFFATGEIIGDIRRAHC     r5      la
CTRPNNNTRKSIHIGPGRTFFATGEIIGDIRRAHC     r5      la
CIRPNNNTRKGIHIGPGRTFFATGEIIGDIRRAYC     r5      la
CTRPNNNTRKSIHIGPGRTFFATGEIIGDIRRAYC     r5      la
CTRPNNNTRKSIPIGPGRVFFATGGIIGDIRRAHC     r5      la
CTRPNNNTRKGIHIGPGRVFYATEGIIGDIRRAYC     r5      la
CERPNNNTRKGIHIGPGRTFFATGEIIGDIRRAYC     r5      la
CMRPGNNTRKSITIGPGRAFYAGEIIGNIRQAHC      r5      la
CMRPGNNTKKSITIGPGKAFYAGEIIGDIRKAHC      r5      la
CMRPGNNTRKSIAIGPGRAFYAGEIIGDIRKAHC      r5      la
CMRPGNNTRRSITIGPGRAFYAGEIIGDIRKAHC      r5      la
CVRPGNNTRRSITIGPGRAFYAGEIIGDIRKAHC      r5      la
CTRPNNNTRKSINIGPGRAFYTTGQIIGDIRQAHC     r5      la
CTRPGNNTRRSINIGPGRAFYTGEIVGDIRQAHC      r5      la
CTRPGNNTRRSINIGPGRAFYTGEIIGDIRQAHC      r5      la
CTRPGNNTRRSINIGPGRAFYTGEMIGDIRQAHC      r5      la
CTRPGNNTGRSINIGPGRAFYTGEIIGDIRQAHC      r5      la
CTRPGNNTRRSINIGPGRAFYTTGDIIGNIRQAHC     r5      la
CTRPGNNTRRSINIGPGRAFYTGEIIGNIRQAHC      r5      la
CTRPGNNTRRSINIGPGRAFYTGEIIGNLRQAHC      r5      la
CTRPSNNTRQGIHIGPGRAIYTTDIIGDIRKAYC      r5      la
CTRPSNNTRKSIHIGPGRALYATDIIGDIRKAYC      r5      la
CTRPSNNTRQGIHIGPGRAIYTTNIIGDIRKAYC      r5      la
CTRPNNNTKKSVNIGPGRAIYTTDIIGDIRKAYC      r5      la
CTRPNNNTRQSVHIGPGRALYTTNIIGDIRKAYC      r5      la
CTRPSNNTRQSVHIGPGRALYTTNIIGDIRKAYC      r5      la
CTRPSNNTRQSVHIGPGRALYTTTKIIGDIRKAYC     r5      la
CTRPNNNTRQSVHIGPGRALYTTDIIGDIRKAYC      r5      la
CTRPNNNTRKSISIGPGRAFYATGQIIGDIRQAHC     r5      la
CIRPNNNTRKDIHIGPGRAFYATGIVGDIRQAHC      r5      la
CTRPNNNTRKSISIGPGRAFYATGGIIGDIRQAHC     r5      la
CTRPNNNTAKGIHIGPGRAMYATERIVGNIRRAHC     r5      la
CTRPNNNTKRDIPIGPGRAFYATDIVGDIRQAHC      r5      la
CTRPNNNTRKDIHIGPGRAFYATDIVGDIRQAHC      r5      la
CTRPNNNTRKDIHIGPGRAMYATGQIIGNIRQAHC     r5      la
CTRPNNNTRRNIHIGPGRAMYATGQIIGNIRQAHC     r5      la
CTRPNNNTAKGIHIGPGRAMYATERIVGDIRRAHC     r5      la
CTRPNNNTAKGIHLGPGRAMYATQRIVGDIRRAHC     r5      la
CTRPNNNTRKDIHIGPGRAMYATGEIVGDIRRAHC     r5      la
CTRPNNNTRKSINIGPGRAFYTTGAIIGNIRQAHC     r5      la
CTRPNNNTRKSINIGPGRAFYTTGAIIGDIRQAHC     r5      la
CTRPNNNIRKSINIGPGRAFYTTGAIIGDIRQAHC     r5      la
CTRPNNNTRKSINIGPGRAFYTTGTIIGDIRQAHC     r5      la
CTRPNTNTRKSINIGPGRAFYTTGEIIGNIRQAHC     r5      la
CTRPNNNRRKSINIGPGRAFYTTGAIIGDIRQAHC     r5      la
CTRPNNNTRKSINIGPGRAFYTTGEIIGNIKQAHC     r5      la
CTRPNNNTRKGIHIGPGRAFYTTGEIIGNIRQASC     r5      la
CARPNNNTRKGIHIGPGRAFYTTGEIIGDIRQAHC     r5      la
CTRPNNNTRKSIHIGPGRAFYTTGEIIGNIRQASC     r5      la
CTRPNNNTRKSIHIGPGRAFYATGEIIGNIRQASC     r5      la
CTRPNNNTRKSIHIGPGRAFYTTGEIIGNIRQAFC     r5      la
CTRPNNNTRKGIHIGPGRTFYATGEIIGDIRQAHC     r5      la
CTRPNNNTRKSIHIGPGRTFYATGEIIGDIRQAHC     r5      la
CTRPNNNTRKGIHIGPGRTFHVTGEIIGDIRQAHC     r5      la
CTGPNNNTRKSIHIGPGRTFYATGEIIGDIRQAHC     r5      la
CTRPNNNTRRSIHIGPGRALFTAGEIIGNIRQAHC     r5      la
CTRPNNNTRRSIHIGPGRAFFTAGEIIGNIRQAHC     r5      la
CTRPNNNTRKGIHIGPGRTFYATGEIIGDMRQAHC     r5      la
CTRPNNNTRRSIYIGPGRTFYATGEIIGDIRQAHC     r5      la
CTRPNNNTRKGIHIGPGRTFYATGEIVGDIRQAHC     r5      la
CTRPNNNTRKSIQIGPGRAVYATGRIIGDIRKAHC     r5      la
CTRLDNNTRKSIHLGWGRTLYATGDIIGDPRQAHC     r5      la
CTRPSNNTRKSIHLGWGRAFYATGDIIGDIRQAYC     r5      la
CIRPNNNTRKSIHMGPGRAYYTTDIIGDIRKAYC      r5      la
CTRPNNNTRKGIHIGPGRAIYATGAIIGDIRQAHC     r5      la
CTRPNNNTRRSISIGPGRAFFATGEVIGDIRKAYC     r5      la
CIRPNNNTRKSIHIGPGRAFYATGQIIGNIRRAFC     r5      la
CTRPGNNTRKSIHMGPGRAFYTTGEIIGDIRLAHC     r5      la
CTRPNNNTRKSIPIGPGRAFYATGHIIGNIRQAHC     r5      la
CTRLSNNTRKGIHIGPGRAFYTTGEIIGDIRQAHC     r5      la
CTRLNNNTRKGIHIGPGRAFYATTDIIGDVRQAHC     r5      la
CVRPNNNTRKGIHIGPGRAFYATGEIIGNIRQAHC     r5      la
CTRPNNNTRKSIHIGPGRAFYATGQIIGNIRQAHC     r5      la
CTRPNNNTRKGIHMGPGRAFYATEIIGNIRQAHC      r5      la
CTRPNNNTRKSIGIGPGRAFYATGDIIGDIRQAHC     r5      la
CTRPNNNTRKSIPLGPGSAFYATDRIGDIRQAYC      r5      la
CTRPNNNTRKSIHIAPGRAFYATENIVGDIRKAYC     r5      la
CTRPNNNTRKSIHMGPGKAFYTAGDIIGDIRKAHC     r5      la
CIRPNNNTRKSIHIGPGRAFYATGQIIGNIRQAHC     r5      la
CTRPNNNTRKSIHMGPGKTFFATGDIIGDIRQAHC     r5      la
CTRPGNNTRKGIHMGPGKAFFTTETVIGNVRQAHC     r5      la
CTRPNNNTRKSIPLGPGSAFYATETIIGDIRQAHC     r5      la
CTRPNNNTRKSIHITPGRAFYATGEIIGDIRQAHC     r5      la
CTRPNNNTRKSIHITPGRAFYATGEKIGDIRQAHC     r5      la
CTRPNNNTRKSIHIAPGRAFYATGEKIGDIRQAHC     r5      la
CTRPNNNTRKSIHIGPGRAFYATGDIVGDIREAHC     r5      la
CTRPHNTRKSIHIGPGRAFYATGDIVGDIREAHC      r5      la
CTRPNNNTRKSIHIGPGRAFYATGEIVGDIREAHC     r5      la
CTRPNNNTRKGIHIGPGRAFYATGDIVGDIRQAHC     r5      la
CTRPNNNTRKGIHIGPGRAFYATGDIVGDIKQAHC     r5      la
CTRPNNNTRKGIHIGPGRAFYATGDIVGDMRQAHC     r5      la
CTRPNNNTRKSIPMGPGKAFYATGDIIGNIRQAHC     r5      la
CTRPNNNTRKSIPIGPGRAIYTTGGIIGDIRQAHC     r5      la
CTRPNNNTRKSIHMGPGKAFYATGDIIGDIRRAHC     r5      la
CTRPDNNTRKGIHLGPGGTFFATGAKIGDIRQAHC     r5      la
CTRPNNNTRKSIPIGPGGAFYATGDIIGDIRQAHC     r5      la
CTRPDNNTRKGIHLGPGGTFFATGAIIGDIRQAHC     r5      la
CTRPNNNTRKSIHMGPGKAFYATGDIIGDMRRAHC     r5      la
CTRPNNNTRKSIPIGPGRAFYATGDIIGNIRQAHC     r5      la
CTRPNNNTRKSIPMGPGKAFYATGDIIGDMRQAHC     r5      la
CTRPNNNTRKSIPIGPGRAIYTTGGIIGDMRQAHC     r5      la
CTRPGNNTRKSVRIGPGQTFFATGEIIGKIREAHC     r5      la
CTRPGNNTRRSVRIGPGQTFYATGDIIGNIRQAHC     r5      la
CTRPNNNTRKSVRIGPGQTFYATGGIIGDIKQAHC     r5      la
CTRPNNNTRKSIRIGPGQSFYATGDIIGDIRQAHC     r5      la
CTRPNNNTRKSVRIGPGQAFYATNGIVGDIRQAHC     r5      la
CTRPNNNTRKSVRIGPGQAFYATNGIVGNIRQAHC     r5      la
CTRPNNNTRKSIRIGPGQTFYATNDIIGDIREAHC     r5      la
CTRPGNNTRKSTRIGPGQAFFTAEIIGDIRQAHC      r5      la
CTRPGNNTRKSIRIGPGQAFYATNDIIGDIRQAHC     r5      la
CTRPNNNTRKSIRIGPGQAFYATGDIVGDIRQAHC     r5      la
CTRPSDNTRKSIHMGWGRAFYATGEITGDIRQAHC     r5      la
CTRPSNNIRKSIHMGWGRAFYATGEITGDIRQAHC     r5      la
CTRPGNNTRKSVHLGPGQTWFATGNIIGDIREAHC     r5      la
CTRPGNNTRKSVPIGPGQTWYATGDIIGDIRQAHC     r5      la
CTRPGNNTRKSVHIGPGQTWYATGDIIGDIRQAHC     r5      la
CTRPNNNTRKGVHLGPGATWYATGAIIGDIRQAYC     r5      la
CVRPNNNTRTSIHMGPGKAFYAAGEVIGDIRRAYC     r5      la
CTRPNNNTRRSIPMGPGRMFTTKIVGDIRQAHC       r5      la
CIRPSNNTRKSIHMGPGRVLYATGEIIGDIRQAHC     r5      la
CTRPNNNTRKSIHMGPGRAFYTTGDIIGDIRQANC     r5      la
CTRPNNNTRKSINIGPGRAWYATGEIIGNIRQAHC     r5      la
CTRPYNNTRRSIPIGPGRAFYATGEVIGNIRKAYC     r5      la
CTRPNNNTRKGVRIGPGQTLYATGDIIGDIRQAYC     r5      la
CTRPNNNTRKSINMEPGRAWYATGEIIGNIRQAHC     r5      la
CTRPSDNKRTSVHMGPGQVLYRTGEITGDIRKAHC     r5      la
CTRPSNNTVKSIRIGPGQTFYRTGDIIGDIRQAYC     r5      la
CTRPSNNTRTSTRIGPGQVFYRTGEVITSIRKAYC     r5      la
CTRPSNNTRTSVNIGPGQVIYKNGDIIGDIRKAYC     r5      la
CTRPSNNTRTSINIGPGQMLFYKPGDIIGDIRKAYC	r5      la
CTRPSNNTRTSISMGPGQVFYRPGEITGDIRRAYC     r5      la
CTRPSNNTRTSVTIGPGQVFYRTGDIIGDIRKAYC     r5      la
CTRPFNNTRTSVHIGPGQVFYRTGDIIGDIRAVYC     r5      la
CTRPSNNTRTSVHIGPGQVFYKTGDIIGDIRRAYC     r5      la
CTRPSNNTRTSMTIGPGQVFYRTGDIVGNIRKAYC     r5      la
CTRPSNNTRTSIHIGPGQVFYRTGDITGDIRKAYC     r5      la
CIRPSNNTRTSITIGPGQVFYRTGEIIGNIRRAYC     r5      la
CIRPGNNTRRSMRIGPGQTFYATGDIIGDIRKAHC     r5      la
CIRPGNNTRRSMRIGPGQTFYATGDITGDIRKAHC     r5      la
CIRPGNNTRRSVRIGPGQTFYATGDIIGDIRKAHC     r5      la
CIRPGNNTRRSVRIGPGQTFYATGDITGDIRKAHC     r5      la
CTRPGNNTRKSVRIGPGQTFFATGDIIGDIRQAYC     r5      la
CTRPGNNTRKSVRIGPGQTFFATGDIIGDIRKAYC     r5      la
CTRPGNNTRRSVRIGPGQTFYATGQIIGNIREAHC     r5      la
CTRVGNNTRKSVRIGPGQTFYATGDIIGDIREAHC     r5      la
CTRPGNNTRKSVRIGPGQTFYATGQIIGNIREAHC     r5      la
CTRPGNNTRRSVRIGPGQTFYATGAIIGNIREAHC     r5      la
CTRPGNNTRRSVRIGPGQTFYATEEIIGDIREAHC     r5      la
CIRPGNNTRKSIRIGPGQVFFTATDIIGNIREAHC     r5      la
CIRPGNNTRKSIRIGPGQVFFAATDIIGNIREAHC     r5      la
CTRPNNNTRKSIRIGPGQAFFATTGIIGNIRQASC     r5      la
CIRPGNNTRKSIRIGPGQVFYATNIIGDIREAHC      r5      la
CTRPNNNTRQSIRIGPGQAFFATTGIIGNIRQASC     r5      la
CTRPNNNTRKSIRIGPGQAFFATTGIIGNIRQAYC     r5      la
CIRPGNNTRKSIRIGPGQVFFATDIIGDIRKAHC      r5      la
CIRPGNNTRKSIRIGPGQVLFATTDIIGNIREAHC     r5      la
CIRPNNNTRKSIRIGPGQAFFATTGIIGNIRQAYC     r5      la
CIRPNNNTRKSIRIGPGQAFFATTGIIGNIRQAHC     r5      la
CTRPGNNTRKSIRIGPGQVFFTATDIIGNIREAHC     r5      la
CIRPNNNTRKSVRIGPGQTFYATGDIIGDIREAYC     r5      la
CTRPNNNTRRSVRIGPGQTFYATGEIIGDIREAYC     r5      la
CIRPNNNTRKSVRIGPGQTFYATGEIIGDIREAYC     r5      la
CTRPNNNTRKSVRIGPGQTFYATGEIIGDIREAYC     r5      la
CTRPNNNTRKSVRIGPGQTFYATGEIIGNIREAYC     r5      la
CIRPGNNTRKSIRIGPGQTYFSTGEIIGNIRQAHC     r5      la
CTRPGNNTRKSVRIGPGQTYFSTGEIIGNIRQAHC     r5      la
CIRPGNNTRKSVRIGPGQTYFSTGEIIGNIRQAHC     r5      la
CIRPGNNTRRSVRIGPGQTYFSTGEIIGNIRQAHC     r5      la
CIRPGNNTRKSIRIGPGQTDFSTGEIIGNIRQAHC     r5      la
CMRPNNNTRESVRIGPGQAFYATGEIIGDIRQAHC     r5      la
CARPSNNTRTSVRIGPGQAFYATGDIIGDIRQAHC     r5      la
CIRPNNNTRKSIHMGPGGAFYATGDVIGDIRKAYC     r5      la
CTRPGNNTRRSITMGPGKVFYTNEIIGNIRRAYC      r5      la
CTRPNNNTRKGIQMGPGRAFYATGDIIGDIRQAHC     r5      la
CIRPGNNTRKSITMGPGRAFYATGEIIGNIRQAHC     r5      la
CTRPSNNTRKGISLGQGGVFYTTGDIIGNIRQAHC     r5      la
CTRPNNNTRKGIHIGPGKTFFATEVIGDIRKAHC      r5      la
CTRPNNNTRKSIQLGPGRAFHTTGEIIGDIRKAHC     r5      la
CTRPNNNTRKSIRIGPGQAFYATGDIIGDIRKAHC     r5      la
CTRPHNNTRKSVRIGPGQTFYATGEIIGNIRQAHC     r5      la
CIRPNNNTRKSIRIGPGQTFYANNIIGDIRQAYC      r5      la
CTRHNNNTRKSIRIGPGQTFYATGDIIGDIRQAYC     r5      la
CTRPNNNTRKSIHLGPGRAFFATGDIIGDIRKAYC     r5      la
CTRLGNNTRKSIRIGPGQVFYATGEVIGDIRKAFC     r5      la
CTRPNNNTRTSMRIGPGQVFYATGAIIGDIREAYC     r5      la
CTRPANNTIKGIPIGPGQTFYATETIIGDIRQAHC     r5      la
CTRPNNNTRKSVRIGPGQMFYATGDIIGNIRQAYC     r5      la
CTRPNNNTRKSVRIGPGQIFYATGDIIGNIRQAYC     r5      la
CTRPNNNTRKSVRIGPGQTFYATGDIIGNIREAYC     r5      la
CIRPNNNTRKSIRIGPGQALFEAGDIIGDIRQAHC     r5      la
CVRPNNNTRKSVHIGPGQSFYATDAIIGNIRQAYC     r5      la
CTRPNNNTRKSFRIGPGQTFYATGDIIGDIRQAHC     r5      la
CTRPNNNTRQSFRIGPGQTFYATGDIIGDIRQAHC     r5      la
CIRPNNNTRESFRIGPGQSFYATKEVIGDIRKAYC     r5      la
CTRPNTNTRKSVHIGPGQAFYATGDITGDIRQAHC     r5      la
CTKPNTNTRKSVHIGPGQAFYATGDITGDIKQAHC     r5      la
CTRPSNNTRKSIRIGPGQAFYATDDIIGDIRKAYC     r5      la
CTRPSNNTRKSIRIGPGQAFYATGDIIGDIRKAYC     r5      la
CTRPGNNTRKSIRIGPGQAFYATGDIIGDTRKAHC     r5      la
CTRPDNNTRKSVRIGPGQSFYATGDIIGDPKQAHC     r5      la
CTRPDNNTRKSVRIGPGQSFYATGDIIGNPKQAHC     r5      la
CIRPNNNTRRSVHIGPGQAFYATGDIIGDIKQAQC     r5      la
CTRPNNNTRRSVHIGPGQAFYATGGIIGDIKRAFC     r5      la
CIRPNNNTRKSVHIGPGQAFYATGAIIGNIRKAHC     r5      la
CIRPNNNTRKSVHIGPGQAFYATGAIIGDIRKAHC     r5      la
CSRPNNNTRKGVHLGPGQAFYATGDIIGDIRQAHC     r5      la
CTRPFNNTRTSITMGPGQVFYRTGDIIGDIRKAYC     r5      la
CTRPSNNTRTSMTIGPGQVFYRTGDITGDIRKAYC     r5      la
CTRPFNNTRKSIRIGPGQVFYRTGDIVGNIRQAYC     r5      la
CIRPSNNTRTSITIGPGQVFYQTGDIIGDIRKAYC     r5      la
CTRPSNNTRTGTHIGPGQTFYRTGDIIGDIRKAFC     r5      la
CTRPSNNTRTSINMGPGKVLFRTGDIIGDIRKAYC     r5      la
CTRPSDNKRTSVHMGPGQVLYRTEEIIGDIRKAYC     r5      la
CTRPNNNTRTGVHIGPGQVFYRTGEIVGDIRQAFC     r5      la
CTRPSNNTRTSMTIGPGQVIYRTGDIIGDIRKAYC     r5      la
CTRPNNNTRKSIHLGPGSAIYATGQIIGDIRQAHC     r5      la
CVRPGNNTRKSITIGPGRAFYATGEIIGDIRKAHC     r5      la
CTRPNNNTRKSVRIGPGQTFYATGEIIGDIRQAYC     r5      la
CTRPNNNTRTSIRIGPGQTFYATGDIIGEIRQAYC     r5      la
CTRPNNNRRRSVRIGPGQSFYAYNDIIGNIREAYC     r5      la
CIRPGNNMRKSVRIGPGQAFYATGDIIGDIRQAHC     r5      la
CTRPGNNTRKSIRIGPGQTFFATNDIIGDIRQAYC     r5      la
CTRPGNNTRKSIRIGPGQTFFATGDVIGDIREAHC     r5      la
CTRHSNNTRRSIRIGPGQAFYATGEIIGDIRKAHC     r5      la
CVRPGNNTRRGIHMGPGQALYATGKIIGNIRQAHC     r5      la
CTRPGNNTRKSISLGPGRVFYATGDIIGDIRQAYC     r5      la
CTRPNNNTRRGIQMGPGRAVYATGDIIGDIRQAHC     r5      la
CTRPNNNTRKSIHIGPGRAFYATGEITGNIRQAHC     r5      la
CTRPNNNTRKSIRIGPGQAFYTTGDIIGDIRKAHC     r5      la
CTRPSNNTRKSVRIGPGQTFYATGRIIGDIREAHC     r5      la
CTRPNNNTRKSIRIGPGQAFFATGDIIGDIREAHC     r5      la
CTRPNNNTRTSIRIGPGQTFYATGDIIGDIRQAYC     r5      la
CTRPNNNIRKSMRIGPGQTFYATGGIIGDIRQAHC     r5      la
CTRPNTNIRKSMRIGPGQTFYATGDIIGNIRQAHC     r5      la
CTRPNNNTRKSMRIGPGQTFYATGAIIGNIRQAYC     r5      la
CTRPNNNTRKSMRIGPGQTFYATGAIIGDIRQAHC     r5      la
CTRPNNNTRKSMRIGPGQTFYATGDIIGNIRQAHC     r5      la
CTRPNNNTRQSMRIGPGQTFYATGAIIGNIRQAHC     r5      la
CTRPNDNIRKSMRIGPGQTFYATGDIIGNIRQAHC     r5      la
CNRPHNNTRKSMRIGPGQAFYATGDVTGDIRKAHC     r5      la
CNRPHNNTRKSMRIGPGQAFYATGDVTGDIRQAHC     r5      la
CTRPNTNIRKSMRIGPGQTFYATGDIIGDIRQAHC     r5      la
CNRPHNNTRKSMRIGPGQAFYATGDITGDIRKAHC     r5      la
CARPHNNTRKSMRIGPGQAFYATGDVTGDIRQAHC     r5      la
CTRPHNNTRKSMRIGPGQAFYATGDVTGDIRKAHC     r5      la
CNRPHNNTRKSMRIGPGQTFYATGDVTGDIRKAHC     r5      la
CTRPNNNTRKSIHIGPGSAFYTTGEIIGDIRQAHC     r5      la
CTRPNNNTRKSIHIGPGSAFYTTGAIIGDIRQAHC     r5      la
CTRPNNNTRKGIHIGPGRTFYATGEVIGNIRQAHC     r5      la
CTRPNNNTRKGIHIGPGRTFYVTGQIIGDIRQAHC     r5      la
CTRPNNNTRKGIHIGPGRTFYATGEIIGNIRQAHC     r5      la
CTRPNNNTRKGIHIGPGRTFYATGQIIGDIRQAHC     r5      la
CTRPNNNTRKGIHIGPGRTFYATGQIIGNIRQAHC     r5      la
CTRPNNNTRKGIHIGPGKTFYATGQIIGDIRQAHC     r5      la
CVRPHNNTRKGIHIGPGSTFYATGEVIGDIRQAHC     r5      la
CERPNNNTRKSIRIGPGSAFYAAGEIIGNIRQAHC     r5      la
CERPNNNTRKSIRIGPGSTFYATGEIIGNIRQAHC     r5      la
CVRPNNNTRKSIHLGPGPGSAFYATGKIIGNIRQAHC	r5      la
CVRPNNNTRKSIHLGPGSAFYATGKIIGNIRQAHC     r5      la
CVRPNNNTRKSIRIGPGSAFYAAGEIIGNIRQAHC     r5      la
CERPNNNTRKSIRIGPGSAFYATGEIIGNIRQAHC     r5      la
CVRPHNNTRKSIRIGPGSTFYATGEVIGDIRQAHC     r5      la
CVRPHNNTRKSIHIGPGRTFYATGEVIGDIRQAHC     r5      la
CVRPNNNTRKSIHLGPGSAFYATGEIIGNIRQAHC     r5      la
CIRPNNNTRKSIHLGPGRAFYATGEIIGDIRKAHC     r5      la
CTRPGNNTRKSIHIGPGRAFYATGDIIGDIRKAHC     r5      la
CTRPNNNTRKSIHIAPGKAFYATGDIIGNIRQAHC     r5      la
CTRPGNNTRKSIHLGQGRAWYATGDIIGDIRQAHC     r5      la
CTRPNNNTRKSIHIAPGGAFFATGDIIGDIRKAHC     r5      la
CIRPNNNTRKGIHIGPGRAFYATGDIIGNIRKAHC     r5      la
CTRPNNNTRKSIHIAPGRAFYATGAITGDIRQAHC     r5      la
CTRPNNNTRRSIHLGPGKAIYTTGEIIGDIRRAHC     r5      la
CTRPGNNTRKSISIGPGRAFYATGDIIGDIRQAHC     r5      la
CVRPNNNTRQGIHMGPGRTFYTTGGIIGDIRQAYC     r5      la
CIRPNNNTRKSIPIGPGRAFYATGDIIGNIRQAHC     r5      la
CTRPGNNTRRSVGIGPGRAFYTTGDIIGDIRQAHC     r5      la
CTRPSNNTRRGIHIGPGQAFYTTGQIIGDIRQAYC     r5      la
CTRPSNNTRTSIPIGPGRAFYRTGDIIGDIRQAYC     r5      la
CTRPSNNTRTSINMGPGRTFYRTGDIIGDIRQAYC     r5      la
CVRPNNNTRKSIHLAAGKALYATGDIIGDIRQAHC     r5      la
CTRPGNNTRRSISIGPGRAFYTMGQIIGNIREAHC     r5      la
CTRPGNNTRKGIHLAWGRTFYATGEIIGDIRQAHC     r5      la
CTRPNNNTRKSVHIGPGQAFYAIGAIIGNIRQAHC     r5      la
CTRPSNNTRQSIHLGPGRAYFTTAEITGNIRQAHC     r5      la
CTRPSNNTRQSTRIGPGQVFYRTTDIIGDIRQAHC     r5      la
CTRPNNNTRRGIGIGPGQTFYATDDIIGDIRQAHC     r5      la
CIRPSNNTRTSIRIGPGQAFYARGDIIGDIREAHC     r5      la
CVRPNNNTRKGIHMGPGKVFYAQGEIIGDIRQAYC     r5      la
CIRPNNNTRQSIRIGPGQAFYARGDITGDIRQAHC     r5      la
CIRPGNNTRKSVRIGPGQTFYAHGDIIGDVRQAHC     r5      la
CTRPNNNTRKNVRIGPGQAFYATNGIIGDIRQAYC     r5      la
CVRPNNNTRKSLRIGPGQTFYATGDIIGDIRQAHC     r5      la
CIRPNNNTRQSTHIGPGQALYTTEIIGNIRQAYC      r5      la
CIRPNNNTRTSIRIGPGQAFYATGGIIGDIRQAHC     r5      la
CTRPNNNTRKSIRIGPGQAFYATGEIIGDIRQAYC     r5      la
CIRPNNNTRTSIRIGPGQAFYATGGIIGNIRQAHC     r5      la
CTRPSNNTRTSVRIGPGQTFFATGDIIGDIRQAHC     r5      la
CTRPNNNTRKSVRIGPGQAFFATGEVIGKIRKAYC     r5      la
CTRPNNNTSTGIHIGPGQAFYARNAIIGDIRKAHC     r5      la
CTRPNNNTRKGIGIGPGQTFYATGAIIGDIRQAHC     r5      la
CIRPGNNTRQGTHHIGPGQAFYTYDIVGDIRQAHC     r5      la
CTRPNNNTRRSIRIGPGQTFYATGDIIGNIRQAHC     r5      la
CTRPGNNTRKSVHIGPGQAFYATGAIIGDIRQAHC     r5      la
CTRPNNNTRKSVRIGPGQVFYTTDVIGDIRQAFC      r5      la
CIRPNNNTRTSVRIGPGQEFFTSKIIGNIRQAYC      r5      la
CTRPNNNTRKSVRIGPGQAFYATDDIIGQIRQAYC     r5      la
CTRPNNNTRRSVPIGPGRTFYATGAIIGDIRQAHC     r5      la
CIRPNNNTRKSIRIGPGQAFYTTGEVIGNIRKAYC     r5      la
CTRPDNNTRTSYRIGPGQTFYATGDVIGDPKKAYC     r5      la
CIRPGNNTRTSIRIGPGQTFYATGDVIGDIRKAYC     r5      la
CTRPNNNTRKSVHIGPGQAFYATGDIIGDIRRAHC     r5      la
CIRPNNNTRKGIHIGPGRVFYATGDIIGDIRQAHC     r5      la
CTRPSNNTMKSIHIGPGRAFYTTEQVIGDIRKAHC     r5      la
CTRPSNNTRKSINIGPGRAFYTTGEIIGDIRQAHC     r5      la
CTRPNNNTRRSIHLGPGQTLYATGDIIGDIRQAHC     r5      la
CIRTGNNTRTSIRIGPGQTFYATGDIIGNIRKAYC     r5      la
CTRPNNNTRRGIHLGPGQTFFATDIIGDIRQAHC      r5      la
CIRPYNNTRQGIHIGPGQALYTTDIIGDIRRAHC      r5      la
CTRPSNNTRQSMHIGPGQAIYTTKIIGNIRQAHC      r5      la
CTRPSNNTRHSLHLGPGKAFYTTDVIGDIRQAHC      r5      la
CVRPNNNTRKSVHIGPGRAFYATGDIIGNIRQAYC     r5      la
CIRPNNNTRKSIRIGPGQTFYATGEIIGDIRQAHC     r5      la
CIRPNNNTRKSVRIGPGQTFYATGEVIGDIRKAHC     r5      la
CIRPNNNTRRSVRIGPGQTFYATGAIIGDIRKAYC     r5      la
CIRPNNNTRKSVRIGPGQTFYATGEIIGDIRKAHC     r5      la
CTRPDNNTRRSVRIGPGQVFYTNDIIGDIRRAHC      r5      la
CTRPDNNTRRSVRIGPGQVFYTNDIIGDIRQAHC      r5      la
CTRPDNNTRRSVRIGPGQAFYTNDIIGDIRQAHC      r5      la
CTRPDNNTRRSVRIGPGQVFYTNDIIGDIRQAYC      r5      la
CIRPDNNTRRSIRIGPGQVFYANDIIGDIREASC      r5      la
CTRPNNNTRKSIRIGPGQTFFATDDIIGDIRKAYC     r5      la
CTRPSNNTRKSIRIGPGQTFFATDDIIGDIRKAYC     r5      la
CIRPNNNTRRSMRIGPGQAYFTTGEIIGNIRQAHC     r5      la
CIRPNNNTRRSMRIGPGQALFTTGEIIGNIRQAHC     r5      la
CTRPNNNTRKSVRIGPGQTFYATGEIIGDIRRAHC     r5      la
CIRPGNNTRKSMRIGPGQTFYATGEIIGDIRQAHC     r5      la
CIRPGNNTRKSMRIGPGQTFYATGEIIGDIRRAHC     r5      la
CTRPGNNTRRSIRIGPGQAFYATGGIIGDIRQAHC     r5      la
CTRPNNNTRRSIRIGPGQAIYTTGGIIGDIRQAHC     r5      la
CTRPGNNTRRSIRIGPGQSFYATGGIIGDIRQAHC     r5      la
CTRPNNNTSQSIRIGPGQTFYAMGRIIGDIRQAHC     r5      la
CTRPNNNTRESIRIGPGQTYYAMGDIIGDIRQAHC     r5      la
CTRPNNNTSQSIRIGPGQTYYAMGRIIGDIRQAHC     r5      la
CIRPGNNTRRSVRIGPGQTFYATGDIIGDIRQAHC     r5      la
CIRPGNNTSRSIRIGPGQTFYATGRIVGDIRQAHC     r5      la
CTRPGNNTSRSIRIGPGQTFYATGRITGNIRQAHC     r5      la
CIRPGNNTSRSIRIGPGQTFYATGRIVGDIRLAHC     r5      la
CIRPGNNTRKSMRIGPGQTFYATGDIIGDIRKAHC     r5      la
CTRPGNNTRKSMRIGPGQTFYATGDIIGNIRQAHC     r5      la
CTRPSNNTRRSVRIGPGQAFYTTGEIIGDIRQAHC     r5      la
CTRPGNNTRKSMRIGPGQTFYATGDIIGDIRKAHC     r5      la
CTRPGNNTRKSMRIGPGQTFYATGDIVGDIRKAHC     r5      la
CTRPGNNTRKSIRIGPGQTFYATGDIIGDIRKAHC     r5      la
CIRPGNNTSRSIRIGPGQAFYATGRIVGDIRQAHC     r5      la
CTRPGNNTRRSVRIGPGQAFYTTGEIIGDIRAAHC     r5      la
CTRPGNNTRRSVRIGPGQAFYTTGEIIGDIRVAHC     r5      la
CTRPNNNTRKGVHLGPGRVFYATGDITGDIRQAHC     r5      la
CVRPSNNTRTSTSIGPGQVLYTRGEIIGDIRRAHC     r5      la
CTRPGNNTRISMTRGPGQVLYRTGDIIGDIRKAYC     r5      la
CTRPNNNTRKSVRIGPGQTFYVTGDIIGDIRQAHC     r5      la
CIRPNNNTRKGIHIGPGQAFYAVGEVIGNIREAHC     r5      la
CTRPYNNTLQSIHMGPGKAIYTTQIIGNIRQAHC      r5      la
CTRPYNNTVQSIHMGPGKAIYTTRIIGNIRQAHC      r5      la
CTRPYNNTLQSIHIGPGKAIYTTKIIGDIRQAHC      r5      la
CTRPYNNTLQSIHMGPGKAIYTTKIIGDIRQAHC      r5      la
CTRPYNNTLQSIHMGPGRAIYTTRIIGDIRQAHC      r5      la
CTRPNNNTRKSVRIGPGQAFYATDEIIGDIRQAHC     r5      la
CTRPNNNTRKSVRIGPGQAFYATGEIIGDIRQAHC     r5      la
CTRPNNNTRKSVRIGPGQAFYATGEIIGDIRQAYC     r5      la
CTRPNSNTRKSVRIGPGQAFYATGEIIGDIRQAYC     r5      la
CTRPSNNTRKGIHIGPGQAIYATGAIIGDIRQAHC     r5      la
CTRPSSNTRKGIHIGPGQAIYATGAIIGDIRQAHC     r5      la
CTRPNNNTRQSTRIGPGQTLFTTIVIGDIRQAHC      r5      la
CTRPNNNTRKGIHIGPGQAFYATGAIIGDIRQAHC     r5      la
CTRPNHNTRKGIHIGPGQAFYATGAIIGDIRQAHC     r5      la
CTRPSNNTRKGIRIGPGQAYFTQEVTGDIRQAHC      r5      la
CTRPYNNTRQGIHIGPGRAYWTTRIIGKIRQAHC      r5      la
CTRPNNNTRQSTRIGPGQTLFTTRIIGNIRQAYC      r5      la
CTRPYNNTRQGIHIGPGRAYWTTRITGKIRQAYC      r5      la
CTRPYNNTRQGIHIGPGRAYWTTRVTGTIRQAHC      r5      la
CTRPYNNTRKSIHIGPGQAFYASDIIGDIRQAHC      r5      la
CTRPNNNTRKSIRIGPGQTFYATGEITGNIRQAHC     r5      la
CTRPNNNTRKSIRIGPGQTFYATGEITGNIGQAHC     r5      la
CTRPNNNARKSIRIGPGQTFYATGEITGNIRQAHC     r5      la
CIRPGNNTRKSVRIGPGQTFFATGEIIGKIREAHC     r5      la
CTRPSNNTRTSITIGPGQVFYKTGDIIGDIRKAYC     r5      la	bo
CTRPNNNTRKGIHMGCGRTFYATGEIIGDIRQAHC     r5      la
CTRPFKNVRTSLRIGPGRVFYRTGGITGDIRKAYC     x4      bo
CARPFYAIERQTPIGQGQVLYTTKKIGRIGQAHC      x4      bo
CTRPYGTRKSTPIGIGRAWYTMNITGRPAHC         x4      bo
CTRPFNNTRTSMTVGPGQVFFRTGEIIGDPRKAWC     r5      bo
CTRPSNNTRTSINIGPQVFYRTGDIIGDIRQAYC      r5      bo
CTRPSNNTRTSITIPGQVFYTTGDIIGDIRKAYC      r5      bo
CTRTGKNTRTSIHMGPGQAFFATGEVIRDIRLAYC     r5      bo
CTRPNNNTITSIRIGPGQAFYTGTVTGIRAYC        r5      bo
CIRPSNNTRTSVAIGPGAAFYKTGEIIGDIRKAHC     r5      bo
CRPNNTRKIGVGPGQTFYAGIIGDIRQAHC          r5      bo
CTRPYNNTRTSVRIGPGQFYKTGDIIGDIRRAYC      r5      bo
CRPGNNTRESRIGPGQAFFATGVIGDIRKAYC        r5      bo
CIRPGNNTRQSVRIGPGQAFFATDIIGDIRKAFC      r5      bo
CTRPGNNTRQSVRIGPGQVFYANPIIDIRQAHC       r5      bo
CIRPGNTKSRGPGQAFYATDIGDIRQAHC           r5      bo
CTRPNNNTRSVRIGPGQAFYAGDIGIQAC           r5      bo
CTRPGNNTRKMIGPGQTFYAYEIGDIRQAYC         r5      bo
CTPNNTRKSVRIGPGQAFHATGIIGEIRKAHC        r5      bo
CRPGNNKRTSIRIGPGQTYATGEIIGNIRQAQC       r5      bo
CIRPNNNTRKSVRIGPGQTFYATGDIIGIKAYC       r5      bo
CTRPNNNTRRSVIGPGRAFYATGDIIGDIRRASC      r5      bo
CVRPNNNTKVIGPGQTFYATIIGDIQAHC           r5      bo
CSRPNNNTRKSRIGPGQTFYATDIGDQC            r5      bo
CTRPNNNTRKSVHIGPGQAFYATIIGKIRQAHC       r5      bo
CTRPSNTRKSVHIGPGKAFYATGDIIGDIRAHC       r5      bo
CIRPNNRSVRIGPGQTFYATGEIIGDIRAC          r5      bo
CIRPNNTRKSVRIGPGQTFYATGEIIGDIRAAYC      r5      bo
CTRPNNNTRKSVHIGPGQAFYATGDIIGIRKAYC      r5      bo
CIRPGNNTRKSVRIGPGQFYATGAVGDIRQAHC       r5      bo
CTRPNNNTRKSVRIGGQSFYATDIIGDIRKAYC       r5      bo
CIRPNNNTRKVRIGPGQTFYAAGEIINIRQAHC       r5      bo
CTRPNNNTRRSVHIGPGQAFYATGVIGDIRQAHC      r5      bo
CTRPNNNTRTSIRIGPGQSFHTGDIIGDIRQAHC      r5      bo
CIRPNNNTRTSIIGPGQAFYATGDIIGNIRQAHC      r5      bo
CTRVANNTRTSVRIGPGQTFYATGIIGDIRQAHC      r5      bo
CTRPGNNTSKSVRIGPGQVFYATGRIIGIRQAHC      r5      bo
CTRPGNNTRQSRIGPGQTFYATGDIIGDIRKAFC      r5      bo
CTRPNNNTRKSIHMGGRFYATGEIIGNIRQAHC       r5      bo
CTRPNNNTRKSIHPGRAFYATVGPQAHC            r5      bo
CTRPNNNTRSIHIPGRAFYTGKIIGIRQAHC         r5      bo
CTRPNNNTRRSIRIGGQAFYATGDIIGDIRKAHC      r5      bo
CIPNNNTRKVGPGQAFYATNDIIGDIRQAHC         r5      bo
CTRPNQNTRKSIHIGPGRAFYTTGEIIGDIRQAHC     r5      bo
CTRPSNNTKGIHIGPGRAFTTGQIIGDIRQAHC       r5      bo
CTRPGNTRKSVRIGPGQFFATGIGIRQAHC          r5      bo
CRPNNNTRSVRIGPGQTFYATGIIGIRQAHC         r5      bo
CRPNNTRKSVRIGPGQTFYATGIIIQAHC           r5      bo
CTRPNNNTRKSVRIGPGQTFYATGIIGDIRQAC       r5      bo
CTRPNNNTKSIHIGPGSAFYATGDIIGDIRQAHC      r5      bo
CTRPGNNTRTSRIGPGQAATGDIIGDIRKAHC        r5      bo
CTRPNNNTRSVRIGPGQAFYATKDIIGDIRQAHC      r5      bo
CTRPNNTRKSIRIGPGQTFYATNEIIGNREAHC       r5      bo
CRPGNNTRKSVIGPGQAFYATGDIIGDIRQAYC       r5      bo
CVRPNNNTRKSVRIGPQTFYATGDIGDIRQAYC       r5      bo
CMRPNNNTRKSVRIGPGQTFYATDIIGIRQYC        r5      bo
CTRPSNNTRKVIGPGQTYATGQIIGDRQAHC         r5      bo
CTRPANTIKGVRIGPGQTYTTGSIIGIRQAC         r5      bo
CIRPNNNTRKSIPMGPGKAFYATGDIIGDMRDAC      r5      bo
CTRPNNNTKSIRIGPGQAFYATIIGDRQAHC         r5      bo
CSRPYNNTRQSVHMGPGRALFTTKIIGDIRQAHC      r5      bo
