# Supplementary material for: Highly Accurate Structure-Based Prediction of HIV-1 Coreceptor Usage Suggests Intermolecular Interactions Driving Tropism
Source: PLoS One. 2016 Feb 9;11(2):e0148974. doi: 10.1371/journal.pone.0148974 (PMC4747591; doi:10.1371/journal.pone.0148974)
Supplement: S2 Dataset — (TXT) [file pone.0148974.s002.txt]

"seq" "corec" "sets" "subType" "patID"
"1" "CTRPNNNIRKRIHIGPGRAFYTTRQIIGNIRQAHC" "x4" "dy la" "B" "12936"
"2" "CTRPYDKVSYRTPIGVGRASYTTRIKGDIRQAHC" "x4" "dy la bo" "D AE" "645 pat16"
"3" "CTRPNNNISRRRIHIGGGQAFYATGGMTGNIRQAYC" "x4" "dy la" "A1" "638"
"4" "CTRPNNNTRKSIHIGPGGAFYATGDIIGDIRQAHC" "x4" "dy la bo" "B AE" "11209 pat52"
"5" "CSRPYTTIRRSTGIGPGRASYIAKITGDIRQARC" "x4" "dy" "D" "10926"
"6" "CTRPNNYKRKRITTGPGKVLYTTGQIIGDIRRAHC" "x4" "dy la bo" "B AE" "381 pat74"
"7" "CTRPNNNTRRSIPIGPGRAFYATGDIIGDIRQAHC" "x4" "dy la bo" "B AE" "5620 pat51"
"8" "CTRPNNNVRKRISLSPGRVYYTTGEIRGDIRKAYC" "x4" "dy la" "B" "117"
"9" "CTRPNKNIRKGLRLGPGRAFYTMGGIVGYIRQAHC" "x4" "dy la" "B" "13826"
"10" "CTRPNNNTRRRIYIGQGRAVYTTKQIVGDIRKAYC" "x4" "dy la" "B" "12937"
"11" "CMRPNNNTRKGIYVGPGRHIYATEKIVGDIRQAHC" "x4" "dy la bo" "B AE" "832 pat80"
"12" "CTKPNNNTRKRIRIQRGPGRAFVTVGKIGNMRQAHC" "x4" "dy la" "B" "19535"
"13" "CSRPYTTIRRSTGIGPGRASYIEKIGNIKQAYC" "x4" "dy" "D" "10926"
"14" "CTRPSNKKRQRVTIGPGRVYYSTGDIMGDIRKAHC" "x4" "dy la bo" "01_AE AE" "737 pat22"
"15" "CTRPNNNTRKGVRIGPGQTFYATGDIIGNIRQAHC" "x4" "dy la bo" "- AE" "19233 pat53"
"16" "CARPNNNTRKGIHMGPGRAMYATEKITGDIRQAHC" "x4" "dy la" "B" "6995"
"17" "CTRPNKTTRKGLRLGPGRAFYTMGGIVGYIRQAHC" "x4" "dy la" "B" "13826"
"18" "CARPNNNTRKRIYMGTGRYMSATEKITGDIRQARC" "x4" "dy la" "B" "6995"
"19" "CTRPGNNTRKSIRIGIGRGQTFYANGRVVGDIRQAHC" "x4" "dy la bo" "AG AE" "3066 pat45"
"20" "CTRPFNNTRTSVGIGPGQVFYKTGDIIGDIRRAYC" "x4" "dy la" "01_AE" "10929"
"22" "CTRPNNNTRKKIRIQRGPGRAFVTIGKIGNMRQAHC" "x4" "dy la" "B" "19535"
"23" "CTRPNNNTRKRITMGPGRVLYTTGQIVGDIRKAHC" "x4" "dy la bo" "B AE" "23342 pat76"
"24" "CTRPANTRIKRLGIGPGQAFRTVKQIIGDIRQSHC" "x4" "dy la bo" "C AE" "- 35996 pat18"
"25" "CIRPFYKTRKSVRVGLGRAYLTERIRGDIRQAHC" "x4" "dy la bo" "D AE" "21141 pat15"
"26" "CTRPFYNKRTRTSIGQGRVLYRTGDITGNIGKPYC" "x4" "dy la" "01_AE" "738"
"27" "CIRPNNNTRRSIHIGPGRAFYATGRVIGDVRRAYC" "x4" "dy la bo" "B AE" "4308 pat37"
"28" "CTRPYTTTRRSTGIGPGRASYIAKIGNIRQAYC" "x4" "dy la bo" "D AE" "10926 pat66"
"29" "CTRPYTTIRQSTGIGPGRASYIAKIGNIRQAHC" "x4" "dy la" "D" "10926"
"30" "CTRPYTTIRRSTGIGPGRASYIAKITGDIRQARC" "x4" "dy la" "D" "10926"
"31" "CTRPFINTRVSSRIGPGRVFYSTEDIKGVLRKAYC" "x4" "dy la bo" "01_AE AE" "15293 pat19"
"32" "CTRPYNNTRTSVRIGPGQAFYKTGDIIGDIRRAYC" "x4" "dy la" "01_AE" "10929"
"33" "CTRPNYNKRKRIHIGPGRAFYTTKNIKGTIRQAHC" "x4" "dy la bo" "B AE" "1 pat36"
"34" "CTRPNNNTRKRIYIGQGRAVYTTKQIVGDIRKAYC" "x4" "dy la" "B" "12937"
"35" "CIRPGINTRQGVRIGPGRAFFIRNNIIGDIRKAFC" "x4" "dy la bo" "A1 AE" "21142 pat34"
"36" "CTRPFNNTRTSVRIGPGQVFYKTGDITGDIRRAYC" "x4" "dy la" "01_AE" "10929"
"37" "CTRPNNNTRKSIHIGPGQAFYTTGEIIGDIRKAHC" "x4" "dy la" "BF1" "72 51970"
"38" "CTRPFYNKRTRTSIGQGQVLYRTGDITGNIGKPYC" "x4" "dy la bo" "01_AE O" "738 pat5"
"40" "CTRPYTTTRQSTGIGPGRASYIAKIGNIRQAYC" "x4" "dy la" "D" "10926"
"41" "CTRPYNNTRRSTHIGLGQVYYITKIIGDTRQAHC" "x4" "dy la" "D" "10928"
"42" "CTRPNNYTRKGIRIGPGRAVYAAEKIVGNIRQAHC" "x4" "dy la bo" "B AE" "21143 pat83"
"43" "CSRPYTTIRKSTGIGPGRASYIAKIGDIKQAHC" "x4" "dy" "D" "10926"
"44" "CTRPFYTRISMTRGPGYVFYRTGKIVGDPRKAYC" "x4" "dy la" "01_AE" "731"
"45" "CTRPYNTKIKVTRGPGRVYYRTGEITGDIRKAYC" "x4" "dy la bo" "01_AE B" "9695 pat8"
"46" "CTRPFNNTRTSVGVGPGQVFYKTGDIIGDIRRAYC" "x4" "dy la bo" "01_AE AE" "10929 pat41"
"47" "CTRPYNNTRRSTHIGPGRAYYITRIIGDIRQAHC" "x4" "dy la" "D" "10928"
"48" "CSRPYTTIRRSTGIGPGRASYIAKIGNIKQAHC" "x4" "dy" "D" "10926"
"49" "CIRPNNNTRRSIHIGPGRAFYGTDIIGDIRQAHC" "x4" "dy la" "B" "1"
"50" "CTRPYNNIRQRTPIGLGQALYTTRRIEDIRRAHC" "x4" "dy la" "D" "641 NA"
"51" "CTRPGNKTIRSIRLGPGQAFYTNKGDIRQASC" "x4" "dy la" "C" "2482"
"52" "CTRPYNNTRTSVRIGPGQAFYKTGEIIGDIRRAYC" "x4" "dy la" "01_AE" "10929"
"53" "CTRPNKNIRKGLRLGPGRAFYTMGGIVGNIRQTHC" "x4" "dy la" "B" "13826"
"54" "CSRPYTTLRKSTGIGPGRASYIAKIGDIRQAYC" "x4" "dy" "D" "10926"
"55" "CARPGNNTRKSIRIGPGQTFFATGAIIGDIRQAHC" "x4" "dy la bo" "C AE" "6408 pat48"
"56" "CTRPDNNIKRRIIHIGPGRAFHATKTGDIRQAYC" "x4" "dy la bo" "B AE" "- NA pat61"
"57" "CTRPSNPTRTRITMGPGRVWYRTGEITGNIRKAYC" "x4" "dy la" "01_AE" "715"
"58" "CSRPYTTIRRSTGIGPGRASYIATIGNIKQAHC" "x4" "dy" "D" "10926"
"59" "CTRPFKNIRTSVRIGPGRVFYKTGAITGDIRRAYC" "x4" "dy la" "01_AE" "10929"
"60" "CTRPHNKAIRHIHIGQGRAFTTGSIEGNIRQAHC" "x4" "dy la bo" "B AE" "- NA pat25"
"61" "CMRPGNNTRKRVRIGIGPRQTFYAPGGINKDIRQAHC" "x4" "dy la bo" "C AE" "15030 pat35"
"62" "CTRVSKNIRQKRIKIGPGRAFVATGDIGDIRKAHC" "x4" "dy la bo" "B AE" "4573 pat31"
"63" "CTRPYRNIRQRTHIGTGQAYYTKGIKGVAGQPHC" "x4" "dy bo" "D AE" "647 pat63"
"64" "CTRPNNKKIEGIRIGPGSAYFTRQIKEHMRQTHC" "x4" "dy la bo" "B" "- NA pat1"
"65" "CTRPYNNTRRSTHIGLGRVYYITKVIGDTRQAHC" "x4" "dy la" "D" "10928"
"66" "CTRPGNKTIKSISLGPGRAFSATRQIIGDIRKAYC" "x4" "dy bo" "B AE" "842 pat72"
"67" "CMRPNNNTRKSVRIGPGQTFFATGAIIGNIRQAHC" "x4" "dy la bo" "C AE" "14211 pat49"
"68" "CTRPNNNTRKRIRIQRGPGRAFVTIGKIGNMRQAHC" "x4" "dy la" "B" "19535"
"70" "CTRPYNNTRQSTHIGPGRAYYTTRIIGDIRQAYC" "x4" "dy la" "D" "10926"
"71" "CGRPNNHRIKGLRIGPGRAFFAMGAIGGGEIRQAHC" "x4" "dy" "C" "14211"
"72" "CTRPNNNISRRRIHIGRGQAFYATGGMTGNIRQAYC" "x4" "dy la bo" "A1 AE" "638 pat32"
"73" "CTRPFKNIRTSVRIGPGRVFHKTGAITGDIRRAYC" "x4" "dy la" "01_AE" "10929"
"74" "CSRPYTTIRKSTGIGPGRASYIAKIGNIKQAHC" "x4" "dy" "D" "10926"
"75" "CTRPYNNTRRSTHIGLGRVYYMTKIIGDTRQAHC" "x4" "dy la" "D" "10928"
"76" "CTRPYTTIRRSTGIGPGRASYIAQIGNIRQAYC" "x4" "dy la" "D" "10926"
"77" "CTRPNKTIRKGLRLGPGRAFYTMGGIEGYIRQAHC" "x4" "dy la" "B" "13826"
"78" "CARPFYAIERQKTPIGQGQVLYTTKKIGRIGQAHC" "x4" "dy" "D" "642"
"79" "CTRPNNNTIKTIRMGIRRAFYTKEIIGDIRQAHC" "x4" "dy la" "B" "13506"
"80" "CTRPSNPTRTRITMGPGRVWYRTGEITGSIKKAYC" "x4" "dy la" "01_AE" "715"
"81" "CSRPYTTIRKSTGIGPGRASYIEKIGTIKQAYC" "x4" "dy" "D" "10926"
"82" "CSRPYTTTRKSTGIGPGRASYIAKIGDIRQAYC" "x4" "dy" "D" "10926"
"83" "CTRPHNTIKRRIHIGPGRAFYTTKGIQGDLRQAHC" "x4" "dy bo" "B AE" "21144 pat21"
"84" "CTRPGSNKQRIRNIRIGPGRAFHTNGVIGDIRKAYC" "x4" "dy la bo" "C AE" "3136 pat20"
"85" "CTRPFYTRISMTRGPGHVFYRTGKIVGDPRKAYC" "x4" "dy la bo" "01_AE D" "731 pat11"
"86" "CSRPYTTTRRSTGIGPGRASYIEKIGNIKQAYC" "x4" "dy" "D" "10926"
"87" "CTRPNKTTRKGLRLGPGRAFYTLGGIVGYIRQAHC" "x4" "dy la" "B" "13826"
"88" "CARPNNNTRKSIHIGPGQAFYTTGEIIGDIRKAHC" "x4" "dy la bo" "BF1 AE" "72 51970 pat50"
"89" "CTRPFKNMRTSARIGPGRVFYKTGAILGDIRRAYC" "x4" "dy la" "01_AE" "10929"
"90" "CTRPNNNTRKRIYIGQGRAVYTTRQIIGDIRKAYC" "x4" "dy la" "B" "12937"
"91" "CSRPYTTIRKSTGIGPGRASYIAKIGNIKQAYC" "x4" "dy" "D" "10926"
"92" "CTRPNNNTRKKFRIQRGPGRAFVTIGKIGNMRQAHC" "x4" "dy la" "B" "19535"
"93" "CIRPYNNTRTKMTMGPGHVFYKTENIIGSVKKAHC" "x4" "dy la bo" "01_AE AE" "9691 pat17"
"94" "CTRPNKTIRKGLRLGPGRAFYTMGRIEGYIRQAHC" "x4" "dy la" "B" "13826"
"95" "CTRPGNKTIRSISLGPGRAFSATRQIIGDIRKAYC" "x4" "dy" "B" "842"
"96" "CTRPYNNTRQSTHIGPGRAYYTTRIIGDIRQAHC" "x4" "dy la" "D" "10928"
"97" "CTRPGNPIRKRIGIGPGQAFHATGNIIGDIRRAQC" "x4" "dy la bo" "AG AE" "3067 pat28"
"98" "CTRPSRITRGRVHIGPGRAFHATSGITGDIRQAYC" "x4" "dy la bo" "- AE" "19231 pat60"
"99" "CTRPNNNTRKRITAGPGRVLYTTGQIIGDIRRAHC" "x4" "dy la" "B" "6968"
"100" "CTRPNNYTRKRITMGPGRVYYTTGEIIGDIRRAHC" "x4" "dy la bo" "B AE" "11224 pat78"
"101" "CSRPYKKERQRTHIGPGQALYTTRTTRVEGNIRQAHC" "x4" "dy bo" "D AE" "- pat70"
"102" "CTRPYNNTRRSTHIGLGRIYYITKIIGDTRQAHC" "x4" "dy la" "D" "10928"
"103" "CTRPYYNKRRSMRIGIGRGQALYATKEITGDIRRAYC" "x4" "dy la bo" "C AE" "12305 pat58"
"104" "CTRPNNNTRNRIYIGQGRAVYTTKQIIGDIRKAYC" "x4" "dy la" "B" "12937"
"105" "CSRPGNNTRKSVRIGIGRGQTFYATGKVIGDIRQAHC" "x4" "dy la bo" "C AE" "- 35997 pat47"
"106" "CTRPNNYTRKGIRVGPGRKVYAAEKIIGDIRKAHC" "x4" "dy la bo" "F1 AE" "16047 pat84"
"107" "CTRPYNNTRRSTHIGPGRVYYITRIIGDTRQAHC" "x4" "dy la" "D" "10928"
"108" "CTRPSNKIRTSFRIGPGQVFYRTGDITGDIRKAYC" "x4" "dy la" "01_AE" "771"
"109" "CTRPYNNTRQSTHIGPGRAWYTTKIIGDIRQAYC" "x4" "dy la" "D" "10926"
"110" "CVRPYRNIKIQRTPIGLGQALYTTKRIGHIGQAHC" "x4" "dy bo" "D AE" "- pat69"
"111" "CTRPYEKIKRRGTPIGLGQAYLTTQITGYIRQAHC" "x4" "dy la bo" "D AE" "644 pat55"
"112" "CARPYQNTRQRTPIGLGQSLYTTRSRSIIGQAHC" "x4" "dy la bo" "D AE" "580 pat54"
"113" "CIRPYNKTKIQRTSIGLGQALYTNDKIIGNIRQAYC" "x4" "dy la bo" "D AE" "652 pat65"
"114" "CTRPFKNVRTSVRIGPGRVFYKTGAITGDIRRAYC" "x4" "dy la" "01_AE" "10929"
"115" "CSRPYENKRRRTPIGLGQAYYTTKLKGYIRPAHC" "x4" "dy bo" "D AE" "643 pat56"
"116" "CTRPFNNTRTSVRIGPGQAFYKTGDIVGDIRRAYC" "x4" "dy la" "01_AE" "10929"
"117" "CTRPFKNMRTSVRIGPGRVFHKTGSITGDIRRAYC" "x4" "dy la" "01_AE" "10929"
"118" "CTRPNNYTRKHIHLGARKAFYTGEIVGDIRQAHC" "x4" "dy la" "B" "23a NA 13507"
"119" "CTRPGNKTIRSISLGPGRAFSVTRQIIGDIRKAYC" "x4" "dy" "B" "842"
"120" "CTRPSNPTRTRITMGPGRVWYRTGDIIGDIRQAYC" "x4" "dy la" "01_AE" "715"
"121" "CTRPNNNTRKSIRIQRGPGRAFVTIGKIGNMRQAHC" "x4" "dy la bo" "B AE" "19535 6316 325 pat39 pat40"
"122" "CTRPYTTIRRSTGIGPGRASYIAKIGNIKQAHC" "x4" "dy la" "D" "10926"
"123" "CTRPYNYKKKKITTGPGRVLYTTEEIIGDIRRAHC" "x4" "dy la" "B" "381"
"124" "CTRPYNNTRTSVRIGPGQAFYKTGDIVGDIRRAYC" "x4" "dy la" "01_AE" "10929"
"125" "CTRPYNNTRRSTHIGPGRVYYITKIIGDTRQAHC" "x4" "dy la" "D" "10928"
"126" "CTRPYKSSRRRTHIGTGQAWYTTNIEGDIRKAHC" "x4" "dy la bo" "CD AE" "- 36000 pat59"
"127" "CTRPYYTKRASVRIGLGQAFHRTKEIVGDIRRAHC" "x4" "dy la" "01_AE" "10927"
"128" "CTRPYNNTRTSVRIGPGQAFYKTGEIVGDIRRAYC" "x4" "dy la" "01_AE" "10929"
"129" "CTRPYTTTRRSTGIGPGRASYIAKIGNIRQAHC" "x4" "dy la" "D" "10926"
"130" "CTRPYNNTRRSTHIGLGRVYYITKIIGDTRQAHC" "x4" "dy la bo" "D AE" "10928 pat88"
"131" "CTRPANNTRRAIGIGPGRKYYATDKIIGNIRQAHC" "x4" "dy la bo" "AG AE" "3069 pat81"
"132" "CTRPYDNLVTKITMGPGRVYYRTENIKQGTKMAYC" "x4" "dy bo" "01_AE O" "16030 pat2"
"133" "CARPYIKIWRRTHIGSGQAYSTKRIQNYTGPAHC" "x4" "dy la bo" "D O" "653 pat3"
"134" "CSRPYTTIRKSTGIGPGRASYIAKIGDIRQAYC" "x4" "dy" "D" "10926"
"136" "CTRPNNNTRKGIRIGPGRAFIATDKIIGDIRQAHC" "x4" "dy la bo" "B AE" "16044 pat44"
"137" "CTRPFKNIRTSARIGPGRVFYKTGSITGDIRRAYC" "x4" "dy la" "01_AE" "10929"
"138" "CTRPYYTTRRSTGVGPGRASYIAKITGDIRQARC" "x4" "dy la" "D" "10926"
"139" "CTRHHEIIKRRKLHIGPGRPFYTAEIGDRRKAYC" "x4" "dy bo" "B O" "11540 pat4"
"140" "CQRPNNHTRKRITMSPGRVVYTTGEVIGDIRRAHC" "x4" "dy la bo" "B AE" "- NA pat75"
"141" "CIRPYHNTRTRIHIGPGRSFYTGDIKGSIRQAHC" "x4" "dy la bo" "A1U AE" "74 pat24"
"142" "CTRPSNPTRTRITMGPGRVWYRTGEITGSIRKAYC" "x4" "dy la bo" "01_AE AE" "715 pat10"
"143" "CTRPYTTIRQSTGIGPGRASYIAKIGNIKQAYC" "x4" "dy la" "D" "10926"
"144" "CTRPGNPIRKRVGIGPGQAFHATGNIIGDIRRAQC" "x4" "dy la bo" "02_AG AE" "- NA pat29"
"145" "CTRPYSKERLKTSIGQGQALYTTRVKVTGDIRQAHC" "x4" "dy la bo" "D AE" "- 45 pat82"
"146" "CTRPNYNKRKRIHIGPGRAFYTTKNIIGTIRQAHC" "x4" "dy la" "B" "1"
"147" "CTRPSNTTRTRITMGPGRVWYRTGEITGNIRKAYC" "x4" "dy la" "01_AE" "715"
"148" "CTRPYNNTRTSVRIGPGQAFYKAGEIIGDIRRAYC" "x4" "dy la" "01_AE" "10929"
"149" "CTRPFKKMRTSVRIGPGRVFYKTGSITGDIRRAYC" "x4" "dy la" "01_AE" "10929"
"150" "CTRPYNNTRQSTHIGPGRAWYTTRIIGDIRQAYC" "x4" "dy la" "D" "10926"
"151" "CSRPYTTTRKSTGIGPGRASYIAKIGDIKQAYC" "x4" "dy" "D" "10926"
"152" "CTRPGNSTRRGILVGTRRFYTTRNIIGDIRKAHC" "x4" "dy la bo" "B AE" "24049 pat26"
"153" "CTRPGKGKRTRVRIGPGRTFYATGAVTGDIRKAHC" "x4" "dy bo" "C AE" "- pat27"
"154" "CARPGNNTRKMMRIGIGRGQTFYANGQVIGDIRQAHC" "x4" "dy la bo" "C AE" "8187 pat38"
"155" "CTRPYNNTRQSTHIGPGRAWYTTKIIGDIKQAYC" "x4" "dy la" "D" "10926"
"156" "CARPFYAIERQRTPIGQGQVLYTTKKIGRIGQAHC" "x4" "dy" "D" "642"
"157" "CTRPGNKTIRSIRIGPGRTFYTNKGDIRQAYC" "x4" "dy la" "C" "2482"
"158" "CTRPNNNTRNRIYIGQGRAVYTTKQIVGDIRKAYC" "x4" "dy la" "B" "12937"
"159" "CTRPNNNTRKRIYIGQGRAVYTTRQIVGDIRKAYC" "x4" "dy la" "B" "12937"
"160" "CSRPYTTLRKSTGIGPGRASYIAKIGNIKQAYC" "x4" "dy" "D" "10926"
"161" "CTRPYNNTRRSTHIGPGRVYYMTKIIGDTRQAHC" "x4" "dy la" "D" "10928"
"162" "CTRPNNNTRRSVHSGHIGGGRTLFTTHIVGDIRKAHC" "x4" "dy la bo" "B AE" "713 pat68"
"164" "CTRPFNNTRTSVRIGPGQVFYKTGEIIGDIRRAYC" "x4" "dy la" "01_AE" "10929"
"165" "CTRPNNNTKKGIRTGIGAGQTFYATGKIIGDIRQAHC" "x4" "dy la bo" "G AE" "3073 pat23"
"166" "CTRPGNNTRRRISIGPGRAFYTTEQIIGNIRQAHC" "x4" "dy la" "B" "711"
"167" "CTRPNNNTRKSIRIGPGQAFYATGEIIGDIRKAYC" "r5" "dy la bo" "F1 B" "- NA pat276"
"168" "CTRPNNNTRKSIHIAPGRPFYATGDIIGDIRQAHC" "r5" "dy la bo" "B" "24047 pat490"
"169" "CTRPNNNTRRSIHIAPGRAFYATGKIIGNIRQAHC" "r5" "dy la" "B" "13681"
"170" "CIRPNNNTRRSIHMGPGKAFYATGDIIGDIRQAYC" "r5" "dy la bo" "B D" "- 44937 pat955"
"171" "CTRPSNNTRTSITIGPGQVFYRTGDITGNIRKAYC" "r5" "dy la bo" "01_AE AE" "- NA pat149"
"172" "CTRPNNNTRKSIHMGPGRAFYTTGEIIGDIRQAYC" "r5" "dy la bo" "B C" "10835 pat409"
"173" "CTRPGNNTRKSIRIGPGQAFYATGEVIGDIRQAHC" "r5" "dy la bo" "A1 B" "145 pat678"
"174" "CTRPFENTRTSVRIGPGQVFYKTGDIIGDIRSAFC" "r5" "dy la" "01_AE" "10827"
"175" "CTRPNNNTRTSIRIGPGQSFHATGDIIGDIRQAHC" "r5" "dy" "A1" "606"
"176" "CTRPSNNTRQSTRIGPGQALFTTNVIGNIRQAHC" "r5" "dy la" "D" "29448"
"177" "CTRPNNNTRTSVRIGPGQAFYATDIIGDIRKAFC" "r5" "dy la" "A1" "29456"
"178" "CTRPNNNTRRSVRIGPGQAYYATGEIIGDIRKAYC" "r5" "dy la bo" "A A1 AG" "20513 pat271"
"179" "CTRPNNNTRKSIHIGPGGAFYTTGQIIGDIRQAYC" "r5" "dy la" "B" "12937"
"180" "CTRPNNNTRKSIHIGPGRAFYATGAIIGNIRQAHC" "r5" "dy la" "B" "23090"
"181" "CTRPNNNTRKGIHIGPGQTFYTNKIIGNIRQAHC" "r5" "dy la bo" "- AG" "19241 pat305"
"182" "CTRPNNNTRKSIHIGPGRAFYATGEIIGDIRQAHC" "r5" "dy la bo" "B" "1116 16052 23542 27175 28173 28172 36003 39912 13823 258 NA pat618 pat619"
"183" "CTRLNNYTKEVVSMGPGRAFFTTGDIIGAIRRAHC" "r5" "dy la bo" "B" "11207 pat152"
"184" "CTRPNNNTRRSTHLGAGRALYTGEIIGDIRQAHC" "r5" "dy la bo" "B" "13483 pat1018"
"185" "CTRPSNNTRKSIYIGPGRAFYATGSIIGDIRQAHC" "r5" "dy la bo" "B AG" "- 44938 pat503"
"186" "CTRPNNNTSKSIHMGPGGAFFATGRIIGDIRKAYC" "r5" "dy bo" "B" "10154 pat258"
"187" "CTRPNNNTRKSVRIGPGQTFYATGEVIGNIRQAHC" "r5" "dy la bo" "C" "14578 pat897"
"188" "CIRPNNNTRKSIRIGPGQALYTTDIIGNIRQAHC" "r5" "dy la bo" "D -" "3975 pat293"
"189" "CTRPNNNTRKSIHMGPGRAFYATGEIIGNIRQAHC" "r5" "dy la" "B" "19521"
"190" "CTRPNNNTRKSIHIAPGRAFYATGEIIGDIGQAHC" "r5" "dy la" "B" "12948"
"191" "CTRPNNNTRRSVHIGPGQAFYATGDIIGDIRQAYC" "r5" "dy la bo" "A C" "12268 pat847"
"192" "CTRSNNNTRKSIHIEPGRAFYATGDIIGDIRQAHC" "r5" "dy la" "B" "10770"
"193" "CTRPSNNTRKDIHIGPGRAFYATGEIIGDIRQAHC" "r5" "dy la" "B" "28170"
"194" "CTRPNNNTRKSIAIGPGRAFYTGEIIGDIRQAHC" "r5" "dy la bo" "B C" "13482 pat599"
"195" "CTRPNNNTRKSIHMGWGRAFYATGQIIGDIRQAHC" "r5" "dy la bo" "B" "13510 pat506"
"196" "CTRPNNNTRKSIPIGPGRAFYTTGDIIGNIRQAHC" "r5" "dy la bo" "B" "- NA pat637"
"197" "CTRPNNNTIKSIHIGPGRAFYTTGQIIGNIRQAHC" "r5" "dy la bo" "B" "19519 pat507"
"198" "CIRPNNNTRRSVRIGPGQAFYATGDIIGDIRQAHC" "r5" "dy la bo" "A1 A C" "679 35235 pat820"
"199" "CTRPNNNTRKSIPIGPGRAFYTTGQIIGDIRQAHC" "r5" "dy la bo" "B" "772 pat645"
"200" "CTRPNNNTRKGIHMGPGKVFYATGQIIGDIRQAYC" "r5" "dy la" "B" "16058"
"201" "CTRPNNNTRKSIHMGPGRAMYATGDIIGNIRQAHC" "r5" "dy la" "B" "6996"
"202" "CTRPGNNTRKSVRIGPGQAFYATNDIIGDIRQAYC" "r5" "dy la bo" "C A" "9696 pat855"
"203" "CTRPNNNKRTSVRIGPGQVFFAGDIIGDIRQAHC" "r5" "dy la bo" "A C" "- NA pat303"
"204" "CTRPSNNTRTSISIGPGQSFYATGAIIGDIRQAHC" "r5" "dy la bo" "A G" "12266 pat253"
"205" "CTRPNNNTRKSIPLGPGRAFYATGDIIGNIRKAHC" "r5" "dy la" "B" "842"
"206" "CTRPSTNTRTSIRIGPGQVFYRTGDITGDIRKAYC" "r5" "dy la bo" "01_AE A1" "430 pat109"
"207" "CTRPNNNTRKGVHIGPGQALCTTDIIGDIRQAYC" "r5" "dy la" "D" "29446"
"208" "CTRPYNNTRQGTHIGPGRAYFTTQIIGDIRKAYC" "r5" "dy la bo" "D B" "29469 pat1012"
"209" "CTRPNNNTRKGIHMGPGRAFYATGTIIGDIRQAHC" "r5" "dy la bo" "B" "9688 pat1038"
"210" "CTRPNNNTRRSIHMGPGKAFYTTGEIVGNIRQAYC" "r5" "dy la" "B" "10835"
"211" "CIRPNNNTRRSIPIGPGRAFYATGGIIGDIRKAYC" "r5" "dy la bo" "B C" "16038 pat320"
"212" "CTRPNNNTGTSIHMGPGRAVYATGDIIGNIRHAYC" "r5" "dy la bo" "B" "- 44938 pat188"
"213" "CTRPNNNTRKSIHIGPGRAFYATGDIIGDIRQAHC" "r5" "dy la bo" "B" "10770 44767 28173 32950 31860 36003 36093 NA 258 39909 657 8574 658 pat675 pat676 pat677"
"214" "CIRPNNNTRKSIRIGPGQAFYATGDIIGDIRQAYC" "r5" "dy la bo" "A1 A" "144 pat397"
"215" "CTRPSNNTRKSIPMGPGKAFYATGDIIGDIRKAHC" "r5" "dy la" "B" "11100"
"216" "CTRPNNNTRKSIRIGPGQTFYATGAIIGNIREAHC" "r5" "dy la bo" "C A" "2483 13781 pat857"
"217" "CTGPNNNTRKSIHIGPGRAFYTTGEIIGDIRQAHC" "r5" "dy la" "B" "16049"
"218" "CIRPGNNTRKSVRIGPGQAFYATGEIIGDIRQAHC" "r5" "dy la bo" "C B" "- NA pat807"
"219" "CTRPNNNTRKGIHVGPGAVFYATGQIIGDIRQAYC" "r5" "dy la" "B" "16058"
"220" "CTRPDNNTRKGIHIGPGRAFYATGEIIGNIRQAHC" "r5" "dy la" "B" "16057"
"221" "CIRPNNNTRKGIHIGPGRAFYATGAIIGNIIQAHC" "r5" "dy la" "B" "16057"
"222" "CIRPNNNTRKSINIGPGRAMYATEQIIGDIRQAHC" "r5" "dy la" "B" "6995"
"223" "CTRPNNNTRNRISIGPGRAFHTTKQIIGDIRQAHC" "r5" "dy la bo" "B" "68 pat1010"
"224" "CTRPNNNTRKGIHIGPGRAFYTTGEIVGDIRQAHC" "r5" "dy la" "B" "28170 44779"
"225" "CIRPNNNSRQGIHIGPGKALYTTKIIGNIRQAHC" "r5" "dy la" "B" "24082"
"226" "CTRPSNNTRTSINIGPGQVFYRTGDIIGDIRRAYC" "r5" "dy la bo" "01_AE A" "- NA pat126"
"227" "CTRPNNNTRKSIYIGPGRAFHTTGRIIGDIRQAHC" "r5" "dy la bo" "B AG" "- NA pat917"
"228" "CTRPNNNTRRSINIGPGRAFYATGIIGNIRQAHC" "r5" "dy bo" "- BF1" "19225 pat551"
"229" "CTRPNNNTRKGIHMGPGKMFYATGQIIGDIRQAYC" "r5" "dy la" "B" "16058"
"230" "CIRPNNNTRKSINIGPGRAFYATRDIIGDIRQAHC" "r5" "dy bo" "B C" "10834 pat456"
"231" "CTRPNNNTRKSVRIGPGQAFYTTTDITGDIRQAHC" "r5" "dy la bo" "02A B" "20683 pat244"
"232" "CTRPNNNTRKGIHIGPGRAFYTTGEIIGDIRKAHC" "r5" "dy la" "B" "16050 44778"
"233" "CTRPNNNTRKSINIGPGRAWYTTGAIIGDIRKAHC" "r5" "dy la" "B" "23581"
"234" "CTRPNNNTGTSIPMGPGRAVYATGDIIGNIRHAYC" "r5" "dy la bo" "B" "- 44938 pat187"
"235" "CTRPNNNTRTSIPMGSGRAMYATGDIIGNIRQAYC" "r5" "dy la bo" "B" "- 44938 pat203"
"236" "CTRPGNNTRKSVRIGPGQTFFATGDIIGDIRQAHC" "r5" "dy la bo" "C B" "- NA pat691"
"237" "CTRPNNNTRKGIHLGPGRAFYATGEIVGDIRKAHC" "r5" "dy la" "B" "13826"
"238" "CTRPNNNTRKSITIGPGRAFYTGEIIGDIRQAHC" "r5" "dy la" "B" "13482"
"239" "CIRPNNNTRQGIHIGPGKALYTTNIIGNIRQAHC" "r5" "dy la" "B" "24082"
"241" "CTRPNNNTRKSVRIGPGQTFYATGDIIGNIRQAHC" "r5" "dy la bo" "C" "12313 pat896"
"242" "CTRPNNNTRKSIPMGPGKAMYATGEIIGDIRKAYC" "r5" "dy la bo" "B AG" "4475 pat273"
"243" "CIRPNNNTRKSIPMGPGKAFYATGGIIGDIRQAHC" "r5" "dy la" "B" "27804"
"244" "CTRPNNNTRKSIHMGPGKAFYATGEIIGDIRKAYC" "r5" "dy la bo" "B A" "24050 pat274"
"245" "CTRPHNNTRKSIPMGPGRAFYTAGQIIGDIRQAHC" "r5" "dy la" "B" "10826"
"246" "CTRPGNNTRKSIRIGPGQTFYANDIIGDIRQAYC" "r5" "dy la bo" "C A1" "12319 pat438"
"247" "CARPGNNTRRSVRIGPGQAFYATGEIIGDIRKAHC" "r5" "dy la bo" "C B" "- 35990 pat365"
"248" "CTRPSNNTRQSIRIGPGLAFYTTKIIGDIRQAHC" "r5" "dy la bo" "D" "3983 pat283"
"249" "CTRPNNNTRRSIRIGPGQAFYTNDIIGDIRQAHC" "r5" "dy la bo" "C" "13902 pat559"
"250" "CTRPSNNSRKSIYIGPGRRFHVTRAVTGDIRQAHC" "r5" "dy la bo" "B C" "584 pat906"
"251" "CTRPNNYTRKHIHLGARKAFYTGEIIGDIRQAHC" "r5" "dy la" "B" "2 NA"
"252" "CIRPNNNTRQSIHIGPGQALYTTGVIGDIRQAYC" "r5" "dy la" "D" "29454"
"253" "CTRPGNNTRKSMRIGPGQTFYATGDIIGDIRQAHC" "r5" "dy la bo" "C A1" "14718 NA pat801 pat802"
"254" "CTRPNNNTRTSVRIGPGQAFYATNGIIGDIRQAHC" "r5" "dy la bo" "C A1" "- 35982 pat451"
"255" "CTRPNNNTRKGINIGPGRAFYTTGEIIGDIRQAHC" "r5" "dy la" "B" "11100"
"256" "CTRPNNNTRKSINIGPGRAWYTTGQIIGDIRQAHC" "r5" "dy la bo" "B D" "13614 pat946"
"257" "CTRPNNNTRKSISIGPGRAFYTTGEIIGDIRQAHC" "r5" "dy la bo" "B AG" "117 pat607"
"258" "CTRPNNNTRKGIHMGPGAVFYATGQIIGDIRQAYC" "r5" "dy la" "B" "16058"
"259" "CTRPNNNTRRSIHIAPGSAFYATGEIIGDIRQAHC" "r5" "dy la bo" "B C" "16052 pat461"
"260" "CTRPNNNTRKSIHIGPGQAWYTTGQIIGDIRQAHC" "r5" "dy la bo" "B" "29179 pat944"
"261" "CIRPNNNTRKSIPIGPGKAWYTTGQIIGDIRQAHC" "r5" "dy la" "B" "29185"
"262" "CTRHNNNTRTSIRIGPGQAFYATGSIIGDIKRVSC" "r5" "dy bo" "A B" "12264 pat165"
"263" "CTRPNNNTRKGIHMGSGKVFYATGQIIGDIGQAHC" "r5" "dy la" "B" "16058"
"265" "CIRPNNNTRKSIRIGPGQTFYATGDIIGDIRKAHC" "r5" "dy la bo" "C" "12306 pat867"
"266" "CTRPNNNTKRSIYMGPGRTVHTKGRIIGDIRQAHC" "r5" "dy la bo" "B C" "- NA pat913"
"267" "CTRPNNNTRRSINIGPGRAFYTTGDIIGDIRQAHC" "r5" "dy la bo" "B C" "11182 pat593"
"268" "CTRPNNNTRKSIRIGPGQSFYATGEIVGNIREAHC" "r5" "dy la bo" "C B" "10580 pat242"
"269" "CTRPNNNTRKSIHLGPGQAFYATGDIIGDIRKAHC" "r5" "dy la bo" "F2 C" "- NA pat530"
"270" "CTRPNNNTRKRIHIGPGRAFYTTGDIIGDIRQAHC" "r5" "dy bo" "B AG" "- pat654 pat655 pat656 pat657"
"271" "CVRPNNNTRRGIHIGLGRRFYTTEIVGDIRRAYC" "r5" "dy la" "B" "11101"
"272" "CARPNNNTRKSVRIGPGQTFYATGGIIGDIRQAHC" "r5" "dy la bo" "C -" "8568 pat709"
"273" "CTRPNNNTRRGIHMGPGKAYFTGEIIGDIRQAHC" "r5" "dy la bo" "B" "27233 pat1023"
"274" "CTRPNNNTRKSIPIGPGSVFYTGEIIGDIRQAHC" "r5" "dy la bo" "B AG" "13484 pat420"
"275" "CTRPNNNTRKSINLGQGRAWYATGAIIGDIRQAHC" "r5" "dy la bo" "B" "1102 pat942"
"276" "CTRPNNYTRKSIPIGPGRAVFKTGDIIGDIRQAYC" "r5" "dy la bo" "U A" "3064 pat251"
"277" "CTRPNNNTRTSIHMGPGRAMYATGDIIGNIRQAYC" "r5" "dy la bo" "B" "- 44938 pat196 pat197 pat198 pat199 pat200 pat201"
"278" "CTRPNNNTRKSIHIGPGRAFYATGDNIGDIRQAHC" "r5" "dy la bo" "B" "11210 pat674"
"279" "CVRPGNNSVKEMRVGPMALYSMELERNGSRTNSRTAFC" "r5" "dy" "O" "21502"
"280" "CTRPSNNTSKSIPIGPGRAFYTTDRIVGDIRQAHC" "r5" "dy la bo" "B C" "3117 pat926"
"281" "CTRPNNNTRKSIHIGPGKAFYATGDIIGDIRQAHC" "r5" "dy la" "B" "10770 NA 39074"
"282" "CTRPSNNTRKSIHIAPGRAFYATGEIIGDIRQAHC" "r5" "dy la" "B" "12948"
"283" "CTRPNNNTRKSIHIGPGRAFYATGNMIGNIRQAHC" "r5" "dy la" "B" "23090"
"284" "CTRLNNNTRKSIPMGPGRAFYATGDIIGDIRKAHC" "r5" "dy la bo" "B" "16039 pat334"
"285" "CTRPNNNTRRSITIGPGRAFYGTDITGDIRQAHC" "r5" "dy la" "B" "10830"
"286" "CTRPGNNTRKSVRIGPGQTFYATGDIIGNIRQAHC" "r5" "dy la bo" "C" "8570 41163 pat894"
"287" "CTRPNNNTRRSIHIGPGRAFYTTGRIIGDIRQAYC" "r5" "dy la" "B" "12937"
"288" "CTRPNNNTRKGVRIGPGQAFYATGGIIGDIRQAHC" "r5" "dy la bo" "A1 A B" "633 pat444"
"289" "CTRPNNNTRQGIGIGPGQTFYAHTNIIGDIRQAHC" "r5" "dy la bo" "C B" "12329 pat183"
"290" "CTRPNNNTRKSITIGPGRAFYTTGEIIGNIRQAHC" "r5" "dy la" "B" "16049"
"291" "CTRPNNNTRKSVRIGPGQTFYATGDIIGDIREAHC" "r5" "dy la" "C" "919 2479"
"292" "CTRPGNNTRKSVRIGPGQTFYATGAIIGDIRKAHC" "r5" "dy la bo" "C B" "10579 pat790"
"293" "CTRPNNNTRKSVHIGPGKVFYAGEIIGDIRQAHC" "r5" "dy la bo" "B A AG" "27236 13490 pat429 pat430"
"294" "CTRPNNNTRKSIPLGPGKAWYTTGDIIGDIRQAHC" "r5" "dy la bo" "B D" "29180 pat936"
"295" "CARPNNSTRKGIHIGPGRAFYAAADIIGDIRQAHC" "r5" "dy la bo" "B" "24062 pat300"
"296" "CTRPSNNTRKGIHIGPGRAFYATGEITGDIRQAHC" "r5" "dy la" "B" "16057"
"297" "CTRPNNNTRRGIRIGPGQTFYATGGIIGDIRQAHC" "r5" "dy la bo" "C B" "5881 pat443"
"298" "CTRPNNNTRKSIHMGPGRAFYATGQIIGDIRQAHC" "r5" "dy la" "B" "10829 NA"
"299" "CTRPGNNTRRSVRIGPGQTFYATGDIIGDIRQAHC" "r5" "dy la bo" "C" "- NA pat872"
"300" "CTRPNNNTRRSIHIGPGRAIYATGDIIGDIRKAHC" "r5" "dy la" "B" "28171"
"301" "CTRPSNNTRKSIHMGPGGAFYATGSIIGDIRQAHC" "r5" "dy la bo" "B A" "27222 pat327"
"302" "CTRPNNNTRKSIPIGPGRAFYTTGEIIGDIRQAHC" "r5" "dy la bo" "B" "11100 10832 16051 16100 44475 pat647 pat648"
"303" "CTRPNNNTRTSIHMGPGRALYATGDIIGNIRQAYC" "r5" "dy la bo" "B" "- 44938 pat193 pat194"
"304" "CTRPSNNTRKGIHIGLGRRFYTTEIVGDIRKAYC" "r5" "dy la" "B" "11101"
"305" "CTRPNNNTRRSVRIGPGQTFYATGDIIGDIRQAHC" "r5" "dy la bo" "02_AG A1 C" "10004 5 pat874"
"306" "CTRPNNNTRKSIRIGPGQAFYTTGEIIGDIKQAHC" "r5" "dy la bo" "C A1" "14717 pat532"
"307" "CTRPNNNTRKSISIGPGRAFYATGEIIGDIRQAYC" "r5" "dy la" "B" "117"
"308" "CIRPNNNTRKSIQMGPGKAFYATGDIIGDIRQAYC" "r5" "dy la bo" "B AG" "- 44937 pat952"
"309" "CTRPNNNTRKSIHLGQGRAWYTTGQIIGDIRQAHC" "r5" "dy la" "B" "29179 35330"
"311" "CTRPGNNTRKSIHIGPGRAFYATGDIIGDIRQAHC" "r5" "dy la bo" "B C" "4342 27234 NA pat589 pat590"
"312" "CTRPNNNTRTSIPMGPGRAMYATGDIIGNIRQAYC" "r5" "dy la bo" "B AE C A AG" "- 44937 44938 pat205 pat206 pat207 pat208 pat209 pat210 pat211 pat212 pat213 pat214 pat215 pat216 pat217 pat218 pat219 pat220 pat221 pat222 pat223"
"313" "CTRPNNNTRKSIHVGPGKTLYATGDIIGDIRQAHC" "r5" "dy la bo" "B" "28169 pat1027"
"314" "CTRPNNNTRKRVSLGPGRVWYTTGQIVGDIRQALC" "r5" "dy la bo" "B AG" "29193 pat910"
"315" "CTRPGNNTRRSIPMGPGRAWYAIGEITGNIRKAHC" "r5" "dy la bo" "B C" "24060 pat907"
"316" "CTRPSNNTRTSVRIGPGQTFYGTGEIIGDIRKAYC" "r5" "dy la bo" "02_AG B" "7860 pat227"
"317" "CTRPNNNTRKSISIGPGRAFYATGEIIGNIRQAHC" "r5" "dy la" "B" "28173"
"318" "CTRLNNNTRKGIHIGPGRAFYATGDIIGDIRQAHC" "r5" "dy la" "B" "24084"
"319" "CIRPHNNTRKSIHIGPGRAFYTTGEIIGDIRQAHC" "r5" "dy la" "B" "10826"
"320" "CVRPSNNTRRGIHIGLGRRFYTTEIVGDIRKAYC" "r5" "dy la" "B" "11101"
"321" "CTRPSNNTRKGIHIGPGRAFYATGDIIGDIRQAHC" "r5" "dy la bo" "B" "662 pat635"
"322" "CTRPNNNTRKSISIGPGRAFYATGDIIGDIRKAHC" "r5" "dy la" "B" "28173"
"323" "CTRPTNNTRKSIHIAPGSAFYATGDIIGDIRQAHC" "r5" "dy la bo" "B A1" "4503 pat462"
"324" "CTRPNNNTRKGIHMGPGRTFYATGEIIGDIRQAHC" "r5" "dy la bo" "B" "24052 pat1039"
"325" "CTRPSNNTRKGIHIGPGRAFYATGAIIGNIRQAHC" "r5" "dy la" "B" "16057"
"326" "CTRPNNNTRKGIHLGPGRAFYATGGIVGNIRQAHC" "r5" "dy la" "B" "13826"
"327" "CTRPSNNTRKGIHIGPGRAFYTTGEIIGDIRQAHC" "r5" "dy la" "B" "28170 NA"
"328" "CERPNNNTIKSIHLGPGRAWHATGQIIGDIRKAFC" "r5" "dy bo" "B C" "4634 pat912"
"329" "CVRPSNNTRKSIRIGPGQTFYATGDITGDIRQAHC" "r5" "dy la bo" "10_CD C" "- NA pat370"
"330" "CTRPNNNTRKSIHMGWGRAFYATGEIIGNIRQAHC" "r5" "dy la bo" "B AG" "655 8563 pat545"
"331" "CERPGNNTSKGIHIGPGRAFYATEDIIGDIRKAHC" "r5" "dy la" "B" "23094"
"332" "CERPGNNTSKGIHIGPGRAFYATENIIGDIRKARC" "r5" "dy la" "B" "23094"
"333" "CTRPNNNTSKSITIGPGRAFYATGRIIGDIRKAHC" "r5" "dy la bo" "B" "27173 pat359"
"334" "CTRPNNNTRKSVHIGPGQAFYATGDIIGNIRQAHC" "r5" "dy la" "A A1C" "634"
"335" "CTRPNNNTRKSIHIGPGRAFYTTGEIMGDIRKAHC" "r5" "dy la" "B" "16050"
"336" "CTRPGNNTRKSVRIGPGQAFFATNDIIGDIRQAHC" "r5" "dy la bo" "C B" "911 pat682"
"337" "CTRPNNNTRKSIHLGPRQAFYTTGEIIGDIRKAHC" "r5" "dy la bo" "05_DF B" "16027 pat369"
"338" "CTRPSNNTRTSITVGPGQVFYRTGDITGDIRKAYC" "r5" "dy la bo" "01_AE B" "105 pat143"
"339" "CTRPNNNTRKSISFGPGQAIYTTGNIIGDIRQAHC" "r5" "dy la bo" "G AG" "16760 pat924"
"340" "CIRPNNNTRKSIPMGPGKAFYATGGIIGNIRQAHC" "r5" "dy la bo" "B C" "27804 pat930"
"341" "CIRPNNNTRKGIHIGPGRMFYATRVVGDIRQAHC" "r5" "dy la bo" "G C" "16046 pat232"
"342" "CTRPGNNTRKSVRIGPGQTFYASGAIIGDIRQAHC" "r5" "dy la" "02_AG" "7861"
"343" "CIRPNNNTRRGIHIGLGRRFYATEIVGDIRKAYC" "r5" "dy la" "B" "11101"
"344" "CTRPGNNTRRSVHIGPGQAFYATGDITGDIRKAHC" "r5" "dy la bo" "A1C C" "13794 pat371"
"345" "CTRPNNNTRKSMRIGPGQAFYAMGDIIGDIRQAHC" "r5" "dy la bo" "C" "- 35989 pat468"
"346" "CTRPGNNTRKSIHIGPGRAFYATDIIGDLRQAYC" "r5" "dy la bo" "B" "12945 pat426"
"347" "CTRPGNNTRTSVRIGPGQTFFATGAIIGDIRQAHC" "r5" "dy la bo" "- B" "19232 pat680"
"348" "CTRPNNNTRKSIHIGPGRAFYTTGEIIGDIRQAHC" "r5" "dy la bo" "B" "773 44784 11100 323 10832 16049 28170 28171 NA 44037 44038 258 426 pat613 pat614 pat615"
"349" "CTRPNNNTRKSVHIGPGKVFYTGEIIGDIRQAHC" "r5" "dy la" "B" "13490"
"350" "CIRPNNNTRKSIRIGPGQAFYATNDIIGDIRQAHC" "r5" "dy la bo" "C B" "12323 pat571"
"351" "CPRPNNNTRKSIRIGPGQTFYATNDIIGDIRQAHC" "r5" "dy la" "C" "23589"
"352" "CIRPNNNTRKSVHIGPGQTFYATGDIIGNIRQAHC" "r5" "dy la bo" "A1 C" "- NA pat535"
"353" "CIRPNNNTRRGIHIGPGQAFYARGAIIGDIRQAYC" "r5" "dy la bo" "A B" "5242 pat156"
"354" "CTRPSNNTRKSVRIGPGQAFYTTGDITGDIRQAYC" "r5" "dy la bo" "A1 B" "4246 pat243"
"355" "CTRPNNNTRKSINIGPGRAFYTTGQVIGDIRKAHC" "r5" "dy la" "B" "12937"
"356" "CTRPNNNTRKSVRIGPGQTFYATGEIIGDIRQAHC" "r5" "dy la bo" "C" "6358 5683 NA 35983 13778 pat713 pat714 pat715 pat716 pat717"
"357" "CTRPNNNTRKSIHLGPGSAIYATGDIIGDIRQAHC" "r5" "dy la bo" "B" "- 44939 pat776"
"358" "CTRPNNNTRRDITIGPGRVFYTGEIIGDIRQAHC" "r5" "dy la bo" "B A" "13485 pat296"
"359" "CTRPNNNTRKSIHIGPGQAFYATGDIIGDIRQAYC" "r5" "dy la bo" "A1 B" "14340 pat770"
"360" "CTRPNNNTRRSIHLGAGKALYTGEIIGDIRQAHC" "r5" "dy la" "B" "13483"
"361" "CTRPNNNTRKSIRIGPGQTFYATDIIGDIRQAHC" "r5" "dy la bo" "07_BC G C" "28469 32944 41285 pat582 pat583"
"362" "CTRPNNNTRKSISIAPGRAWYATGDIIGDIRQAHC" "r5" "dy la bo" "B" "24055 pat472"
"363" "CARPSNNTRKSITIGPGRAFYATGDIIEDIRKAHC" "r5" "dy la" "B" "23580"
"364" "CIRPYNNTRQSTRIGPGQALFTTKVIGDIRQAHC" "r5" "dy la bo" "D B" "147 pat1059"
"365" "CTRPNNNTRKSINIGPGRAWYATGDIIGDIRKAHC" "r5" "dy la" "B" "23581"
"366" "CTRPGNNTRRSVRIGPGQAFYATGDIIGDIRAAHC" "r5" "dy la bo" "C B" "615 62182 pat519"
"367" "CTRPNNNTRESIRIGPGQTFFATGDIIGDIRQAYC" "r5" "dy la bo" "C B" "- 35985 pat509"
"368" "CTRPNNNTRKSINIGPGRAIYTTGEIIGDIRQAHC" "r5" "dy la" "B" "28172 39912"
"369" "CERPGNNTSKGIHIGPGRAFYATENIIGDIRKAHC" "r5" "dy la bo" "B" "23094 pat1008"
"370" "CTRPNNNTRKSIHLGPGKTLYATDIIGNIRQAHC" "r5" "dy la bo" "B" "2604 pat1022"
"371" "CIRPNNNTRQGIHIGPGKALYTTKIIGNIRQAHC" "r5" "dy la bo" "B" "24082 pat1051"
"372" "CTRPYNNTRQGTHIGPGRTLFTTRIIGNIRKAYC" "r5" "dy la bo" "D B" "3984 pat1011"
"373" "CTRPNNNTRKSIHLGPGSAFYATGDIIGDIRQAHC" "r5" "dy la bo" "B" "- 44939 pat777 pat778 pat779 pat780 pat781"
"374" "CVRPNNNTRKSIHIGPGQAFYATGDIIGNIRQAHC" "r5" "dy la bo" "A C" "5161 pat536"
"375" "CTRPGNNTRKSVRIGPGQTFYATNNIIGNIRQAHC" "r5" "dy la" "02_AG" "9919"
"376" "CIRPNNNTRRSVRIGPGQTFYATGDIIGDIRQAYC" "r5" "dy la bo" "02_AG C" "16036 pat534"
"377" "CERPGNNTSKGIHIGPGRAFCATENIIGDIRKAHC" "r5" "dy la" "B" "23094"
"378" "CTRPNNNIRKSINIGPERAFYTTGEIIGDIRQAHC" "r5" "dy la" "B" "16049"
"379" "CTRPGNNTRKSMRIGPGQAFYTTGDIIGDIRQAHC" "r5" "dy la bo" "C A" "5880 pat517"
"380" "CTRPHNNTRTSTRIGPGQTFYATGDIIGDIRQAHC" "r5" "dy la bo" "AG B" "3065 pat483"
"381" "CIRPGNNTRKSIHIGPGQAFYARGDIIGDIRQAHC" "r5" "dy la bo" "A B" "3061 pat332"
"382" "CIRPNNNTRKSIHIGPGRAFYATGEIIGDIRQAHC" "r5" "dy la" "B" "16052"
"383" "CTRPNNNTRRSISLGPGRAYYATGDIIGDIRQARC" "r5" "dy la" "B" "16056"
"384" "CTRPSNNTRTSIRIGPGQTFYATGEIIGDIRKAHC" "r5" "dy la bo" "C G" "- NA pat228"
"385" "CIRPNNNTRQSIHIGPGQALYTTGVIGDIRQAHC" "r5" "dy la bo" "D B" "29459 pat1056"
"387" "CTRPNNNTRRSISLGPGRAYYATGDIIGDIRQAHC" "r5" "dy la" "B" "16056"
"388" "CTRPNNNTRKSIHIGPGRAFYTTGDIVGDIRQAHC" "r5" "dy la bo" "B AG" "11184 pat653"
"389" "CIKPNNNTRKSIPIGPGKAWYTTGQIIRDIRRAHC" "r5" "dy la" "B" "29185"
"390" "CTRPYNNTRRSTHIGPGRAYYTTKIIGDIRQAHC" "r5" "dy la bo" "D B" "10926 pat1047"
"391" "CTRPGNNTRKSIRIGPGRAFYATDIIGDIRQAYC" "r5" "dy la" "B" "12945"
"392" "CTRPSNNTRTSIAMGPGQVFYRTGDIIGDIRKAYC" "r5" "dy la bo" "01_AE A1CDGKU" "- NA pat132"
"393" "CIRPNNNTRRSIPIGPGRAFYATGDIIGDIRQAHC" "r5" "dy la bo" "B" "24056 pat669"
"394" "CTRPNNNTRKSITIGPGRAFYATGDIIGNIRQAHC" "r5" "dy la" "B" "10828"
"395" "CTRPNNNTRKSIQIGPGRAFYTTGEIIGDIRKAHC" "r5" "dy la" "BF1" "58"
"396" "CTRPNNNTRRSIHIGPGRAFYATGDIIGDIRKAHC" "r5" "dy la" "B" "28171 16064"
"397" "CTRPNNNTRTRIHMGPGRAMYATGDIIGNIRQAYC" "r5" "dy la bo" "B" "- 44938 pat195"
"398" "CTRPGNNTRTSIRIGPGQTFYGTGDIIGDIRQAHC" "r5" "dy la bo" "A B" "- NA pat480"
"399" "CTRPNNNTRKGIHLGPGSAFYATGDIIGDIRQAHC" "r5" "dy la bo" "B" "- 44939 pat783 pat784 pat785 pat786 pat787"
"400" "CTRPNNNTRKSIPIGPGRAFYTTGEIIGDIRKAHC" "r5" "dy la bo" "BF1 B C" "58 1113 pat604"
"401" "CTRPNNNTRKSITIGPGRAFYTTGEIIGDIRKAHC" "r5" "dy la bo" "B C" "11539 pat603"
"403" "CHRPGNLSVQEMKIGPLSWYSMGLAANSSIKSRVAYC" "r5" "dy bo" "O N" "572 pat93"
"404" "CTRPNNNTRRSIHMGPGRALYTTGAIIGNIRQAHC" "r5" "dy la" "B" "28171"
"405" "CIRPNNNTRKGIHLGPGGALYATGAIIGDIRQAYC" "r5" "dy la" "B" "16055"
"406" "CTRPNNNTRKSIHIAPGRAFYATGEIIGDIRQAHC" "r5" "dy la bo" "B C" "12948 16052 NA 39072 pat609"
"407" "CIRPNNNTRQSIHIGPGQALYTTGVIGDIRKAHC" "r5" "dy la bo" "D B" "29454 pat1055"
"408" "CTRPNNNTRRSIHIGPGRAFYTTGEVIGDIKQAHC" "r5" "dy la bo" "B" "16106 pat342"
"409" "CTRPSNNTRKSIPIGSGRAFYATGDIIGDIRKAHC" "r5" "dy la" "B" "23580"
"410" "CTRPFNNTRQGVHIGPGSAYFTGKIVGNIRQAHC" "r5" "dy la" "D" "29467"
"411" "CIRPNNNTRKSIPIGPGRAWYTTGQIIGDIRQAHC" "r5" "dy la" "B" "29185"
"412" "CTRYANNTRKSVRIGPGQTFYTNDIIGDIRQAHC" "r5" "dy la bo" "C" "10012 pat399"
"413" "CTRPNNNTRRGIHIGPGRAFYTTGEVIGNIRAANC" "r5" "dy la" "B" "23091"
"414" "CTRPGNNTRKSIRIGPGQTFYATGDIIGDIRRAYC" "r5" "dy bo" "C B" "- pat520"
"415" "CIRPNNNTRKGIHIGPGRAFYATGEIIGNIRQAHC" "r5" "dy la" "B" "16057"
"416" "CTRPNNNTRKSIHIGPGKAFYATGDVIGDIRKAHC" "r5" "dy la bo" "B" "15508 pat344"
"417" "CIRPYNNTRQGTHIGPGRAFFTTNIVGDIRQAHC" "r5" "dy la" "D" "29455"
"418" "CTRPGNNTRESIHIGPGQAFYTTGAIIGDIRQAHC" "r5" "dy" "A1" "29462"
"419" "CTRPNNNTRQSVRIGPGQTFYATNIIGDIRQAYC" "r5" "dy la bo" "C B" "- NA pat704"
"420" "CVRPHNNTRKSIRIGPGQAFYATESIIGDIRQAHC" "r5" "dy la bo" "C" "- NA pat314"
"421" "CIRPNNYTRKSINIGPGRAMYATEQITGDIRQAHC" "r5" "dy la" "B" "6995"
"422" "CTRPYNNTRRGVHIGPGRAYYTTDIIGDIRQAHC" "r5" "dy la" "D" "3973"
"423" "CTRYNNNTRKSIPLGPGRAFYATGDIIGDIRQAQC" "r5" "dy la" "B" "28169"
"424" "CTRPNNNTRKSIPIGPGRAFYATGEIIGNIRQAHC" "r5" "dy la bo" "B AG" "13512 pat547"
"425" "CTRPNNNTRKSIHIGPGRAFYATGGVIGDIRQAHC" "r5" "dy la bo" "B A" "10150 pat500"
"426" "CVRPNNNTRKSIRIGPGQTFYATGNIIRDIRQAHC" "r5" "dy la bo" "C A1" "- NA pat384"
"427" "CTRPNNNTRKSINIGPGRAFVATGAIIGDIRQAHC" "r5" "dy la bo" "B AG" "10147 pat457"
"428" "CTRPNNNTRKGIHIGPGRAFYAAGEIIGNIRQAHC" "r5" "dy la" "B" "16057"
"429" "CIRPNNNTRKSINIGPGRAMYATEQITGDIRQAHC" "r5" "dy la bo" "B C" "6995 pat250"
"430" "CIRPNNNTRKSIHMGPGRAFYATGEIIGNIRQAHC" "r5" "dy la" "B" "27804"
"431" "CTRPNDNTRKGIHIGPGRAFYATGEIIGNIRQAHC" "r5" "dy la" "B" "16057"
"432" "CIRPSNNTRKSVHIGPGQAFYATDTITGNIRQAHC" "r5" "dy la bo" "A B" "12265 pat226"
"433" "CTRPHNNTRKSIHLGPGRAFYATGDIIGNPRQAYC" "r5" "dy la" "B" "28169"
"434" "CTRPNNNTRKSIRIGPGQTFYATGDIIGDIRQAYC" "r5" "dy la bo" "C 07_BC" "- NA 28374 37359 36308 61313 pat584 pat585"
"435" "CTRPNNNTRKSIHMGPGRVLYTTGGITGDIRQAHC" "r5" "dy la bo" "B U" "6968 pat259"
"436" "CTRPSNNTRKSIPLGPGRAFYATGDIIGNIRKAHC" "r5" "dy la" "B" "842"
"437" "CTRPNNNTRKGIHIGPGRAFYTTGAIIGNIRHAHC" "r5" "dy la" "B" "19520"
"438" "CTRPSNNTRKSVRIGPGQTFFATGEIIGDIRQAHC" "r5" "dy la bo" "C B" "- 35986 pat694"
"439" "CTRPSNNTRTSIRIGPGQAFYATGDITGDIRQAHC" "r5" "dy la bo" "A1 A" "146 pat339"
"440" "CTRPNNNTRRSIHMGPGRAFYTTGEIIGDIRQAYC" "r5" "dy la" "B" "10835"
"441" "CTRPSNNTRKGIHMGPGRAFYATGEIIGDIRQAHC" "r5" "dy la" "B" "28170"
"442" "CTRPNNNTRRSVRIGPGQAFYATGGITGDIRRAYC" "r5" "dy la" "A A1" "4246"
"443" "CTRPHNNTRKSIHLGPGRAFYATGDIIGNIRQAYC" "r5" "dy la" "B" "28169"
"444" "CTRPNNNTRRSIHMGAGKALYTGEIIGDIRQAHC" "r5" "dy la" "B" "13506"
"445" "CSRPNNNTRRSVHIGPGRAWYTGEIIGDIRQAHC" "r5" "dy la bo" "B A2" "27237 pat231"
"446" "CTRPNNNTRKSIHIGPGQAFYATGDIIGDIRQAHC" "r5" "dy la bo" "A1 B" "1121 4247 pat772 pat773"
"447" "CTRPNNNTRKSIPMGPGKAFYATGDIIGDIRKAHC" "r5" "dy la" "B" "11100"
"448" "CTRPNNNTRKGIHIGPGRAFYTTGEIIGDIRQAYC" "r5" "dy la" "B" "19520"
"449" "CIRPGNNTRKSIRIGPGQTFYATGDIIGDIRKAHC" "r5" "dy la bo" "C" "- NA pat868"
"450" "CTRLNNNTRKSIPLGPGRAFYATGDIIGDIRKAQC" "r5" "dy la" "B" "28169"
"451" "CMRPNNNTRKSIHMGPGRAFYTTGEIIGNIRQAHC" "r5" "dy la" "B" "27804"
"452" "CTRPNNNTRKGIHMGPGKTLYATGEIIGDIRQAHC" "r5" "dy la bo" "B" "24063 pat1030"
"453" "CTRPSNNTRKSIHIGPGRAFYTTGEVIGDIRQAHC" "r5" "dy la" "B" "16049"
"454" "CTRPSNNTRKSIHLGLGRAFYATGEIIGDIRQAHC" "r5" "dy la" "B" "10836"
"455" "CTRPNNNTRKSINIGPGRAIYTTGEIIGNIRQAHC" "r5" "dy la" "B" "28172"
"456" "CTRPNNNTRKGITIGPGSVFYTGEIIGDIRQAHC" "r5" "dy la" "B" "13507"
"457" "CTRPNNNTRKGIHIGPGRAFYTTGAIIGSIRQAHC" "r5" "dy la" "B" "19520"
"458" "CTRPNNNTRKSIPIGPGRALYATGEIIGQIRRAYC" "r5" "dy la bo" "B C" "11100 pat932"
"459" "CTRPGNNTRKSIRIGPGQAFFATGEVIGDIRQAHC" "r5" "dy la bo" "C B" "7094 pat679"
"460" "CPRPINNTRRSVRIGPGQTFYATGEIIGNIRQAHC" "r5" "dy la bo" "C A" "14722 pat308"
"461" "CTRPNNNTRKSMRIGPGQSFYATGEIIGDIRQAHC" "r5" "dy la" "C" "2483"
"462" "CTRPNNNTRKSVRIGPGQTFYATGGIIGDIRQAHC" "r5" "dy la bo" "02A C" "8169 41161 30650 pat719"
"463" "CTRPCNNTRKSIPLGPGRAFYATGDIIGNIRKAHC" "r5" "dy la" "B" "842"
"464" "CTRPNNNTRRSIHMGPGKAFYTTGEIVGDIRQAYC" "r5" "dy la" "B" "10835"
"465" "CARPNNNTRKGIHLGQGQTFFATGEIIGDIRQAHC" "r5" "dy la bo" "-" "19243 pat260"
"466" "CTRPNSNTRKSINIGPGRAWYTTGDIIGDIRKAHC" "r5" "dy la" "B" "23581"
"467" "CTRPGNNTRKSIHIAPGQAFYATGAIIGDIRQAHC" "r5" "dy" "A1" "29462"
"468" "CIRPFENTRTSVRIGPGQVFYKTGDIIGDIRSAYC" "r5" "dy la" "01_AE" "10827"
"469" "CTRPNNDTKRSVNIVPGRAIYTTDIIGDIRQAHC" "r5" "dy la" "B" "10833"
"470" "CTRPNNNTRKSVRIGPGQAFYATNEIIGDIRQAHC" "r5" "dy la bo" "C" "6376 pat828"
"472" "CTRPNNNTRKSINIGPGRAFYATGEIIGDIRQAHC" "r5" "dy la bo" "B BC" "11100 NA 28172 39912 16064 pat600"
"473" "CTRPNNNTRKSITIGPGGAFYATGDIIGDIRQAHC" "r5" "dy la" "B" "10828"
"474" "CTRPNNITRKSINIGPGRAWYTTGAIIGDIRKAHC" "r5" "dy la" "B" "23581"
"475" "CTRPNNNTRKSIPLGPGQAWYTTGQIIGDIRQAHC" "r5" "dy la bo" "B AE C" "635 4294 pat938 pat939"
"476" "CMRPNNNTRKSIPMGPGRAFYATGEVIGNIRQAHC" "r5" "dy la" "B" "27804"
"477" "CIRPNNNTRKSIPMGPGKAFYATGDIIGNIRQAHC" "r5" "dy la" "B" "27804"
"478" "CTRLNNNTRRSINIGPGRAWYTTGEVIGDIRKAHC" "r5" "dy la" "B" "23091"
"479" "CTRPNNNTRQSIRIGPGQTFYATGEIIGDIRQAHC" "r5" "dy la bo" "C" "8376 pat836"
"480" "CVRPNNNTRTSVRIGPGQTFYATGEIIGDIRQAFC" "r5" "dy la bo" "A1 C" "13769 pat374"
"481" "CTRPNNNTRQSIHIGPGRALFTKGIIGDIRRAHC" "r5" "dy la" "D" "29454"
"482" "CTRPNNNTRKSVRIGPGQAFYATNDIIGDIRQAHC" "r5" "dy la bo" "C" "15691 pat830"
"483" "CIRPNNNTRKGIHIGPGRTFYTTGDIIGDIRQAYC" "r5" "dy la" "B" "14179"
"484" "CTRPNNNTRKSINIGPGRALYTTGDIIGDIRQAHC" "r5" "dy la" "B" "24084"
"485" "CTRPSNNTRTSITIGPGQVWYRTGDIIGDIRQAYC" "r5" "dy la" "01_AE" "715"
"486" "CTRPSNNTRQSIRIGPGQAFYTTKIIGDIRQAHC" "r5" "dy la" "D" "3983"
"487" "CTRPNNNTRKSIHLGPGRAFYATGDIIGNIRKAHC" "r5" "dy la" "B" "842"
"488" "CTRPNNNTRKGIHMGPGRAFYATGEIVGDIRKAHC" "r5" "dy la" "B" "13826"
"489" "CTRPNNNTRRRVGIGPGRTYYATDEIIGDIRQAHC" "r5" "dy la bo" "A AG" "- NA pat921"
"490" "CTRPNNNTGTSIHMGPGRAVYATGDIIGNIRQAYC" "r5" "dy la bo" "B" "- 44938 pat185 pat186"
"491" "CIRPNNNTRKSIRIRPGSAFYTTGEIIGDIRQAHC" "r5" "dy la" "B" "16053"
"492" "CSRPGNNTRRGIHLGPGQAIYVNSIIGDIRRAHC" "r5" "dy la bo" "- B" "19242 pat1006"
"493" "CIRPYNNTREGTHIGPGRALFTTDIIGDIRQAHC" "r5" "dy la bo" "A1D A" "639 pat1014"
"494" "CTRPNNNTRKSMRIGPGQTFYATGDIIGDIRQAYC" "r5" "dy la bo" "C B" "1442 pat794"
"495" "CTRPNNNTRRSITIGPGRAFYGTDIIGDIRQAHC" "r5" "dy la" "B" "10830"
"496" "CTRPNNNTRKGIHIGPGRAFYATGEVIGNIRQAHC" "r5" "dy la" "B" "16057"
"497" "CTRPSNNTRKSVHIGPGRTFYATGDIIGDIRQAHC" "r5" "dy la bo" "A A1 B" "20510 pat497"
"498" "CTRPSNNTRTSINIGPGQVFYRPGDIIGDIRKAYC" "r5" "dy la bo" "01_AE A" "9694 pat118"
"499" "CTRPNSNTRKGIHIGPGSAIYATGDIIGDIRQAHC" "r5" "dy la bo" "B" "- 44939 pat763"
"500" "CTRPNNNTRTSVRIGPGQAFYATDIIGDIRKAYC" "r5" "dy la bo" "A1 AG" "29456 pat422"
"501" "CTRPNNNTRKSIHMGPGRAFYTTGDIIGDIRKAHC" "r5" "dy bo" "B" "9689 pat494"
"502" "CTRPNNNTRRSVRIGPGQTFYAAGEIIGDIRQAHC" "r5" "dy la bo" "02_AG A1G" "20522 pat408"
"503" "CIRPNNNTVQSVHIGPGKALYTTGIIGDIRQAHC" "r5" "dy la" "D" "29450"
"504" "CTRPNDNTRKSIRFGPGQAFYTNNIIGDIRQAHC" "r5" "dy la" "A2" "678"
"505" "CTRPSNNTRKGIHIGPGRAFYATGEIIGDIRKAHC" "r5" "dy la" "B" "16057"
"506" "CVRPGNNTVKEMRVGPMAWYSMELERNGSRTNSRTAFC" "r5" "dy" "O" "21502"
"507" "CTNLNNNTRRSIRIGPGQAFYATGDIIGDIRKAHC" "r5" "dy" "A" "634"
"508" "CTRPTNNTRKSIHLGPGRAFYATGDIVGNIRQAHC" "r5" "dy la" "B" "28172"
"509" "CTRPNNNTRKSIPMGPGKAFYARGDITGDIRKAYC" "r5" "dy la bo" "B AE" "28465 pat252"
"510" "CTRPNNNTRKSIHLGAGRALYTGEIIGDIRQAHC" "r5" "dy la bo" "B" "23a NA pat1021"
"511" "CTRPNNNTRKSIHIGPGQAFYAIGDVIGNIRQAQC" "r5" "dy bo" "A1 U" "- pat248"
"512" "CTRPFNNTRQGVHIGPGLALYADTTVIGDIRQAHC" "r5" "dy" "D" "29451"
"513" "CTRPNNNTRKSIPIGPGRAFFTTGDIIGDIRQAHC" "r5" "dy la bo" "B 2b4c" "- NA pat636"
"514" "CIRPNNNTRKSIHIGPGRVFYTTGDIIGDIRQTHC" "r5" "dy la" "B" "12946"
"515" "CTRPNNNTRKSIRIGPGQTFYATGDIMGDIRQAHC" "r5" "dy la bo" "C D B" "315 61480 pat569"
"516" "CTRPSNNTRKSIHIGPGRAFYTTGEVTGDIRQAHC" "r5" "dy la" "B" "711"
"517" "CTRPNNNTRQSTHIGPGIALFTTNIIGDIRQAYC" "r5" "dy la" "D" "29461"
"518" "CTRPNNNTRRGVTIGPGRVFYTGQVIGDIRQAHC" "r5" "dy la" "B" "13486"
"519" "CIRPNNNTRKSIPMGPGRAFYATGEIIGNIRQAHC" "r5" "dy la" "B" "27804"
"520" "CERPGNNTRKSVRIGPGQTFYATGEIIGNIRQAHC" "r5" "dy la bo" "C" "6363 pat899"
"521" "CTRPNNNTRKGIHIGPGRAFFTTGAIIGNIRQAHC" "r5" "dy la bo" "B" "19520 pat1033"
"522" "CTRPNNNTRKSINIGPGRAFYTTGEIIGDIRQAHC" "r5" "dy la bo" "B BC" "11100 16049 24084 28172 258 49448 323 pat601"
"523" "CPRPNHNTRRSIRIGPGQAFYATGDIIGDIRQAHC" "r5" "dy la" "C" "912"
"524" "CTRPSNNTRKSIHLGPGRAFYATGDIIGNIRKAHC" "r5" "dy la bo" "B C" "842 pat346"
"525" "CTRPNNNTRKGIHIGPGSAFYATGDIIGDIRQAHC" "r5" "dy la bo" "B" "- 44939 pat765 pat766 pat767"
"526" "CTRPDNNTRKSIHIGPGRAFYATGDIIGNIRQAHC" "r5" "dy la" "B" "1114"
"527" "CTRPNNNTRKSIPIGPGRAFYATGEIIGDIRQAHC" "r5" "dy la" "B" "11100 15851 16052 28173 16064 39909"
"528" "CTRPNNNTRQGVHIGPGQALYTTNIIGDIRQAYC" "r5" "dy la" "D" "29450"
"529" "CTRPNNNTRKSIPLKPGRAWYTTGQIIGDIRQAHC" "r5" "dy la" "B" "29178"
"530" "CTRPSNNTRKSITIGPGRAFYATGDIIGDIRQAHC" "r5" "dy la bo" "B C" "24059 pat595"
"531" "CTRPNNNTRQSVRIGPGQVFYATNDIIGDIRQAYC" "r5" "dy la bo" "C B" "8188 pat432"
"532" "CTKPNNNTRRSISLGPGRAYYATGDIIGDIRQAHC" "r5" "dy la" "B" "16056"
"533" "CTRPNNNTRKSIPMGPGRAMYATGDIIGDIRKANC" "r5" "dy la" "B" "6996"
"534" "CTRPNNNTRKSIRIGPGQTFYATDAIIGNIREAHC" "r5" "dy la bo" "C A1" "2483 pat856"
"535" "CTRPNNNTRKSIHMGPGRAMYATGDIIGDMRQAHC" "r5" "dy la" "B" "6996"
"536" "CTRPFNNTRQGVHIGPGIALYTEMIGDIRQAHC" "r5" "dy la bo" "D B" "29451 29463 pat1049 pat1050"
"537" "CIRTGNNTRKSVRIGPGQTFYATGAIIGDIRQAHC" "r5" "dy la bo" "C B" "12318 pat445"
"538" "CTRPNNNTRKSIPIGPGRAFYTTGGIIGDIRQAHC" "r5" "dy la" "B" "10832"
"539" "CTRPNNNTRQSTHIGPGKALFTTNIIGDIRQAYC" "r5" "dy la bo" "D A B" "29461 29447 pat1015 pat1016"
"540" "CTRPNNNTRKGIHIGPGKAFYTTGEIIGNIRQAHC" "r5" "dy la bo" "B" "16148 pat1034"
"541" "CTRPNNNTRKGVHIGPGRAFYATGEIIGDIRKAHC" "r5" "dy la bo" "B" "24054 pat495"
"542" "CTRPNNNTRKGIHIGPGRAFYATGEIIGDIRQAHC" "r5" "dy la bo" "B" "24051 44783 NA 13823 pat624"
"543" "CTRPSNNTRTSITIGPGQVFYRTGDIIGDIRKAYC" "r5" "dy la bo" "01_AE AE B - A" "- NA 4286 373 667 13876 pat138 pat139 pat140 pat141 pat142"
"544" "CTRPSNNTRKSITIGPGRAFYTAEVIGNIRAAYC" "r5" "dy la" "B" "23091"
"545" "CTRPSNNTRKSIPIGPGRAFYATGDIIGDIRKAHC" "r5" "dy la" "B" "11100 23580 NA"
"546" "CTRPNNNTRKSIHIGPGRAFYTTGEIIGKIRQAHC" "r5" "dy la" "B" "16051 206"
"547" "CIRPNNNTKRSIHLGLGRRFYTTEIIGDIRKAYC" "r5" "dy la" "B" "11101"
"548" "CTRPNNNTRKSISIGPGRAFYATGEIIGDIRQAHC" "r5" "dy la" "B" "117 44476"
"549" "CTRPGNNTRKSVRIGPGQTFYATGDIIGDIRKAHC" "r5" "dy la bo" "02_AG B" "9959 pat792"
"550" "CIRPNNNTRQSIHIGPGQAIYTTGVIGDIRKAHC" "r5" "dy la" "D" "29454"
"551" "CTRPNNNTRKSIPIGPGRAFYATGDIIGDIRKAHC" "r5" "dy la" "B" "28173 16064"
"552" "CTRPNNNTIKGIHIGPGRAFYTTGQVIGDIRKAYC" "r5" "dy la bo" "B" "27182 pat256"
"554" "CTRPNNNTRKSIPMGPGRAFYATGAIIGDIRQAHC" "r5" "dy la bo" "B G" "10829 pat1001"
"555" "CIRPTNNTRQSIRFGPGQVFFGTDVIGDIRQAHC" "r5" "dy la bo" "A1CDGKU AE" "2469 pat161"
"556" "CIRPNNNTRKGIHLGPGGALYATGGIIGDIRRAYC" "r5" "dy la" "B" "16055"
"557" "CTRPNNNTRKGIHIGPGRAFYTTGGIIGDIRQAHC" "r5" "dy la" "B" "19521"
"558" "CIRPNNNTRKSIHIAPGRAFYATGEIIGDIRQAHC" "r5" "dy la" "B" "16052"
"559" "CTRPNNNTRKSVRIGPGQAFYATGDIIGDIRKAHC" "r5" "dy la bo" "A C" "- NA pat825"
"560" "CIRPGNNTRKSIRIGPGQAFYATGDIIGDIRQAHC" "r5" "dy la bo" "C B" "6367 pat815"
"561" "CTRPNNNTRKSINMGPGRAFYATGDIIGDIRQAHC" "r5" "dy la bo" "B C" "- NA pat997"
"562" "CIRPGNNTRKSVRIGPGQAFYATGDIIGDIRQAHC" "r5" "dy la bo" "C B" "- 35995 NA 55838 pat813"
"563" "CTRPSNNTRKSIHIGPGRAVYTTGEIIGRIRQAHC" "r5" "dy la" "B" "16051"
"564" "CTRPSNNTRKSIPIGPGRAFYTTGEIIGDIRKAHC" "r5" "dy la" "B" "1115"
"565" "CTRPSNNTGKSITIGPGRAFYTTGEIIGDIRQAHC" "r5" "dy la" "B" "16049"
"566" "CTRANNNTRKSIPLGPGKAWYTTGDIIGDIRQAHC" "r5" "dy la" "B" "29180"
"567" "CTRPNNNTRKSISIGPGRAFYTTGEIIGETRQAYC" "r5" "dy la" "B" "16051"
"568" "CTRPSNNTRRGIHIGPGRAFYTTGEVIGDIRAANC" "r5" "dy la" "B" "23091"
"569" "CTRPNNNTRKSIHIGPGRAFYTTGEIIGDIRKAHC" "r5" "dy la bo" "B" "16050 NA pat611"
"570" "CTRPGNNTRKSVRIGPGATFYATGDIIGDIRQAHC" "r5" "dy la bo" "C A" "- NA pat877"
"571" "CTRPFNNTRRGVHIGPGSAYFTGKIVGNIRQAHC" "r5" "dy la" "D" "29467"
"572" "CTRPNNNTVQSVHIGPGKALYTTGIIGDIRQAHC" "r5" "dy la" "D" "29450"
"573" "CTRPNNNTRRSIHMGPGGALYTTGAIIGNIRQAHC" "r5" "dy la" "B" "28171"
"574" "CTRPNNNTRKGIHIGLGRALYATGDIIGDIRQAHC" "r5" "dy la bo" "B A1" "23541 pat466"
"575" "CMRPGNNTRRSVRIGPGQTFYATGEIIGDIRQAHC" "r5" "dy la bo" "C B" "10584 pat516"
"576" "CTRPNNNTRKSVRIGPGQTFYATDIIGDIRQAHC" "r5" "dy la bo" "C" "6379 pat722"
"577" "CTRPGNNTRQSIHLGPGQALWTTTDIIGNIRQAHC" "r5" "dy la bo" "D B" "14289 pat1007"
"578" "CTRPSNNTRRGIHIGPGKAFYTTGGVIGDIRKANC" "r5" "dy la" "B" "23091"
"579" "CIRPNNNTRKSIHIGPGRAFYTTGDIIGDIRKAHC" "r5" "dy la bo" "B A1" "425 4379 pat650 pat651"
"580" "CTRPNNNTRKSVRIGPGQAFYATGDIIGDIRQAHC" "r5" "dy la bo" "A1 A AC C" "16048 607 pat826 pat827"
"581" "CIRPNNNTRKSIPMGPGKAFYATGDIIGNIRLAYC" "r5" "dy la bo" "B D" "27170 pat935"
"582" "CTRPGNNTRKSIRIGPGQAFYATGDIIGDIRQAHC" "r5" "dy la bo" "C" "14720 2498 NA pat818 pat819"
"583" "CVRPGDNSVKEMRAGPMAWYSMELERNGSRTNSRTAFC" "r5" "dy" "O" "21502"
"584" "CTRPSNNTRQSIRIGPGQAFYTTEVIGNIRLAFC" "r5" "dy la bo" "D" "4265 pat167"
"585" "CTRPNNNTRKSIHIGPGRALYATGEIIGNIRQAHC" "r5" "dy la" "B" "28170"
"586" "CMRPNNNTRKSINIGPGRAFYATGDIIGDIRQAHC" "r5" "dy la bo" "B D" "16107 pat453"
"587" "CTRPNNNTRKGIHMGPGKVFYATGQIIGNIRQAHC" "r5" "dy la" "B" "16058"
"588" "CTRPNNNTRKSINLGPGRAWYTTGQIIGDIRQAHC" "r5" "dy la bo" "B AG" "29190 pat951"
"589" "CTRPNNNTRKSIHIGPGKALYTGEIIGDIRQAHC" "r5" "dy la" "B" "3 NA 13506"
"590" "CTRPSSNTRKSIHLGLGRAFYATGEIIGDIRQAHC" "r5" "dy la" "B" "10836"
"591" "CTRPGNNTRKSIRIGPGQTFYATGDIIGNIRQAHC" "r5" "dy la bo" "G C" "5153 37355 pat859"
"592" "CTRPNNNTRKSIHIGPGRALYATGDIIGDIRQAHC" "r5" "dy la" "B" "24081"
"593" "CSRPGNNTRKSVRIGPGQTFYATGDIIGDIRQAHC" "r5" "dy la bo" "02_AG C" "2900 pat880"
"594" "CTRPNNNTRKSINIGPGRALYTTGEIIGNIRQAHC" "r5" "dy la" "B" "28172"
"595" "CTRPGNNTRKSVRIGPGQTFYATDDIIGDIRKAHC" "r5" "dy la bo" "C B" "6345 pat791"
"596" "CTRPNNNTRKSIHIGPGRAFYTTGGIIGNIRQAHC" "r5" "dy la bo" "B C" "1114 pat553"
"597" "CTRPGNNTRKSITFGPGQAFYATGDIIGDIRKAHC" "r5" "dy la bo" "14_BG B" "16034 pat526"
"598" "CSRPGNNTRRSVRIGPGQTLYAAGDIIGDIRQAHC" "r5" "dy la bo" "- B" "19229 pat362"
"599" "CTRPNNNTRKSIHIGPGKAFYATGEIIGNIRQAHC" "r5" "dy la" "B" "28172"
"600" "CTRPNNNTRKSIPLGPGRAWYTTGQIIGDIRQAHC" "r5" "dy la" "B" "29178"
"601" "CTRPNDNTRKSIPMGPGRAFYATGAIIGDIRQAHC" "r5" "dy la" "B" "10829"
"602" "CTRHNNNTRKSVRIGPGQTFYATGDIIGDIRQAHC" "r5" "dy la bo" "C" "- 35991 pat711"
"603" "CTRPNNNTRKSISFGPGSAMYATGAIIGDIRQAHC" "r5" "dy la" "B" "1112"
"604" "CLRPYNNTRQGTHIGPGRAFFTTNIVGDIRQAHC" "r5" "dy bo" "D B" "29455 pat1044"
"605" "CTRPNNNTRKSIRIGPGQTFYATNIIGDIRQAYC" "r5" "dy la bo" "C A" "2901 pat558"
"606" "CTRPNNNTRRSIRIGPGQAFYATGDIIGDIRKAHC" "r5" "dy la" "A A1C" "634"
"608" "CIRPNNNTRKSITIGPGRAFYTTGEIIGEIRQAHC" "r5" "dy la" "B" "16051"
"609" "CIRPNNNTRKSIHIGPGRAFYATGEIIGNIRQAHC" "r5" "dy la" "B" "23090 NA"
"610" "CTRPNNNTRKSITIGPGRAFYTTGEIIGDIRQAHC" "r5" "dy la bo" "B C" "16049 16042 16064 pat608"
"611" "CTRPSNNTRTSIRIGPGQAFYRTGDIIGDIRKAYC" "r5" "dy la bo" "01_AE AG" "19931 pat114"
"612" "CTRPNNNTRKSIHIAPGSAFYATGDIIGNIRQAYC" "r5" "dy la" "B" "10836"
"613" "CIRPNNNTRKGIHLGPGGAFYATGGIIGGIRQAYC" "r5" "dy la" "B" "16055"
"614" "CTRPNNNTRKSIHIGPGKAFYATGEIIGNIRQAYC" "r5" "dy la bo" "BC C" "13877 pat488"
"615" "CTRPGNNTRKSISMGPGRAFYATGDIIGDIRQAYC" "r5" "dy la bo" "B C" "1103 pat336"
"616" "CTRPDNNTRKSVRIGPGQAFYTNEIIGDIRKAHC" "r5" "dy la bo" "02_AG B" "20525 pat437"
"617" "CIRPNNNTIKSIHIGPGRAFYTTGQIIGDIRQAHC" "r5" "dy la" "B" "19519"
"618" "CVRPGNNSVQEIKIGPMAWYSMQIEREGKGANSRTAFC" "r5" "dy" "O" "21502"
"619" "CTRPNNNTRKSIHIGPGSVFYTGEIIGNIRQAHC" "r5" "dy la" "B" "13484"
"620" "CARPNNNTRKSMRIGPGQTFYATGDIIGDIRQAHC" "r5" "dy la bo" "C B" "10011 pat795"
"621" "CIRPNNNTRKGIHLGPGGALYATGGIIGDIRQAYC" "r5" "dy la bo" "B" "16055 pat247"
"622" "CTRPNNNTRKSIPMGPGRAFYATGQIIGDIRQAYC" "r5" "dy la bo" "B" "11206 pat992"
"623" "CARPNNNTRKSIHIGPGRAFYTTGEIIGDIRQAHC" "r5" "dy la" "B" "16049"
"624" "CTRPNNNTRKSIPIGPGRALYATGDIIGDIRKAHC" "r5" "dy la" "B" "11100"
"625" "CTRPNNNTRRSISLGPGRAYYATGDIVGDIRQAHC" "r5" "dy la" "B" "16056"
"626" "CTRPNNNTRRSIYIAPGSAFYATGEIIGDIRQAHC" "r5" "dy la" "B" "16052"
"627" "CTRPNNNTRKSITIGPGRAFYATGDIIGDIRQAHC" "r5" "dy la bo" "B C" "10828 16064 28466 NA pat597 pat598"
"628" "CTRPNNNTRKGIHIGPGRAFYATGDIIGDIRKAHC" "r5" "dy la" "B" "23581"
"629" "CTRPNNNTRRSIHIGPGRAFHATGEIVGNIRQAHC" "r5" "dy la bo" "B" "- NA pat349"
"630" "CTRPNNNTRKSIRIGPGQTFYATDIIGDIRQAYC" "r5" "dy la" "C" "7094"
"631" "CTRPNNNTRKGINIGPGRAWYTTGDIIGDIRKAHC" "r5" "dy la" "B" "23581"
"632" "CTRPNNNTRKSIHIGPGRAFYTAGEIIGDIRQAHC" "r5" "dy la" "B" "16049"
"633" "CTRPNNNTRKGIHIGPGQAFYATGEIIGDIRQAHC" "r5" "dy la bo" "A1 B" "4242 pat623"
"634" "CTRPTNNTRKSIHIGPGRAFYATGDIIGDIRQAHC" "r5" "dy la" "B" "28172"
"635" "CTRPNNNTRRSITFGPGAAFYTGEIIGDIRQAYC" "r5" "dy la bo" "B C" "13488 pat927"
"636" "CTRPSNNTRTSITIGPGQVWYRTGDIIGNIRKAYC" "r5" "dy la bo" "01_AE C" "715 716 pat147"
"637" "CTRPNNNTRKSIHIGPGKTFYATGEIIGNIRQAHC" "r5" "dy la" "B" "28172"
"638" "CTRPNNNTRKSIPIGPGRAFFATDIIGDIRQAHC" "r5" "dy la bo" "B" "24046 pat419"
"639" "CTRPNNNTRKSIPMGPGKAFYATGEIIGDIRQAHC" "r5" "dy la bo" "B A" "16045 pat1000"
"640" "CTRPNNNTRTGIPMGPGRAMYATGDIIGNIRQAYC" "r5" "dy la bo" "B" "- 44938 pat204"
"641" "CTRPNSNTRQSTHIGPGKALFTTNIIGDIRQAYC" "r5" "dy la" "D" "29447"
"642" "CTRPNNNTRKSIPIGPGRASYATGDIIGDIRQAHC" "r5" "dy la" "B" "16052"
"643" "CTRLNNNTRRSINIGPGRAWYTTGEVIGDIRKANC" "r5" "dy la bo" "B C" "23091 pat918"
"644" "CTRPGNNTRKSIRIGPGQAFFATGAIIGDIRKAYC" "r5" "dy la bo" "C" "891 pat262"
"645" "CTRPNNNTRKSIPLGPGQAWYTTGQIIGNIRQAHC" "r5" "dy la" "B" "635"
"646" "CTRPNNNTRKGIHIGPGKTFYTTGGIIGDIRQAYC" "r5" "dy la" "B" "14179"
"647" "CTRPGNNTRKSIHIGPGRAFYATDIIGDIRQAYC" "r5" "dy la" "B" "12945"
"648" "CTRPNNNTRTSIPMGPGRALYATGDIIGNIRQAYC" "r5" "dy la bo" "B" "- 44937 pat192"
"649" "CTRPNNNTRKSVRIGPGQTFYATGAIIGDIREAHC" "r5" "dy la bo" "C B" "2479 pat699"
"650" "CTRPNNNTRRSITIGPGKAFYTTGGVIGDIRKANC" "r5" "dy la" "B" "23091"
"651" "CTRPNNNTRKSVRIGPGQAFYATGDIIGNIRQAYC" "r5" "dy la bo" "C" "14617 pat848"
"652" "CLRPNNNTRKSIHMGPGKAFYATGDIIGDIRQAYC" "r5" "dy la bo" "B 01B" "- 44937 pat953 pat954"
"653" "CTRPSNNTRKGIRIGPGQTFYATGDVIGDIRQAHC" "r5" "dy la bo" "C B" "- NA pat364"
"654" "CTRPFNNTRRGVHIGPGSAYFTEKIVGDIRQAHC" "r5" "dy la bo" "D B" "29452 pat1043"
"655" "CTRPNNNTRQSIRIGPGQVFYATGDIIGDIRQAHC" "r5" "dy la bo" "C AG" "6372 pat731"
"656" "CTRPNNNTRKGIHIGPGRAFYATDIIGDIRQAHC" "r5" "dy la bo" "B A" "11202 31863 pat390"
"657" "CIRPNNNTRQSIRIGPGQAFFATGDIIGDIRQAYC" "r5" "dy la bo" "C AG" "- NA pat393"
"658" "CTRPNNNTRRSIHIGPGRAFYTTGQIIGDIRQAYC" "r5" "dy la" "B" "12937"
"659" "CTRPGNNTRKSIHIGPGRAFYTTGEIIGKIRQAHC" "r5" "dy la" "B" "711"
"660" "CTRPNNNTRRSIHMGPGKALYTGDIIGDIRQAHC" "r5" "dy la bo" "B" "13493 pat1041"
"661" "CTRPNNNTRKGILLGPGSAFYATGDIIGDIRQAHC" "r5" "dy la bo" "B" "- 44939 pat782"
"662" "CTRPNNDTRKSIHLGPGSAFYAPGDIIGDIRQAHC" "r5" "dy la bo" "B" "- 44939 pat460"
"663" "CTRPNNNTRKSIHIGPGRAFYTTGEIIGDIRKAYC" "r5" "dy la" "B" "16050"
"664" "CARPNNNTRKSIRIGPGQTFYATNDIIGNIRQAHC" "r5" "dy la bo" "C" "- NA pat538"
"665" "CTRPNNNTRKGIHMGPGRALYTTGAIIGDIRQAHC" "r5" "dy la" "B" "19520"
"666" "CTRPSNNTRKSVRIGPGQTFYATGDIIGDIRQAHC" "r5" "dy la bo" "C B" "6377 6389 pat696 pat697 pat698"
"667" "CIRPSNNTRRSMRIGPGQTFYATGDIIGNIRRAYC" "r5" "dy la" "02_AG" "9958"
"668" "CTRPNNNTRRSIHIAPGRAFYATGKIIGDIRQAHC" "r5" "dy la" "B" "13681"
"669" "CTRPSNNTRRSITIGPGRAFYATGEIIGDIRKAHC" "r5" "dy la" "B" "23580"
"670" "CTRPSNNTRKSITIGPGRAFYTTGEILGEIRQAHC" "r5" "dy la" "B" "16051"
"671" "CIRPNNNTRKSIHMGPGKAFYATGDIIGDIRQAYC" "r5" "dy la bo" "B AG A1" "- 44937 pat960 pat961 pat962 pat963 pat964 pat965 pat966 pat967 pat968 pat969 pat970 pat971 pat972 pat973 pat974 pat975 pat976 pat977 pat978 pat979 pat980 pat981 pat982 pat983 pat984 pat985 pat986 pat987 pat988 pat989 pat990"
"672" "CTRPNNNTRKSIHLGPGQAFYTTEIIGDIRQAYC" "r5" "dy la" "D" "29466 29444"
"673" "CTRPNNNTRKSINIGPGRAWYATGKIIGNIRQAHC" "r5" "dy la" "B" "841"
"674" "CTRPGNNKRRSVRIGPGQTFYATGEIIGNIREAHC" "r5" "dy la bo" "C A1" "7085 pat239"
"675" "CTRPNNNTRKSIRIGPGQTFYATNEIIGNIREAHC" "r5" "dy la" "C" "428"
"676" "CTRPYNNTIQSVQMGPGRAWYTSGITIIGDIRQAHC" "r5" "dy la bo" "D C" "9697 pat159"
"677" "CTRPGNNTRKSIPIGPGRAFYTTGDIIGDIRKAHC" "r5" "dy la bo" "B cpx" "27234 pat478"
"678" "CTRPNNNTRKSIRIGPGQTFYATNGIIGNIRQAHC" "r5" "dy la bo" "C" "915 pat835"
"679" "CTRPSNNTRTSITMGPGQAFYRTGDIIGDIRKAYC" "r5" "dy la bo" "01_AE A1 AG" "- NA pat129 pat130"
"680" "CTRPNNNTGKSIPIGPGRAFYATGEIIGDIRQAHC" "r5" "dy la" "B" "11100"
"681" "CMRPNNNTRKSVRIGPGQTFYATGDIIGNIRQAHC" "r5" "dy la bo" "C AG" "- NA pat895"
"682" "CTRPNNNTRKSIHMGWGRAFFSTGELIGNIRQAHC" "r5" "dy la" "B" "8563"
"683" "CTRPNNNTRKGIHIGPGRTFYTTGEIIGDIRQAHC" "r5" "dy la bo" "B" "714 pat1037"
"684" "CTRPNNNTRKSIHIGPGSAFYATGDIIGNIRQAYC" "r5" "dy la" "B" "10836"
"685" "CTRPGNNTRKSVRIGPGQTFYTNDIIGDIRQAYC" "r5" "dy la bo" "C" "14331 pat854"
"686" "CTRPNNNTRRDIGIGPGQTFFAAGAIIGDIRQASC" "r5" "dy la bo" "02_AG B" "16035 pat163"
"687" "CTRPSNNTRKGIHIGPGRAFYATGDIIGDIRKAHC" "r5" "dy la" "B" "23581"
"688" "CTRPNNNTRKSIHIGPGRALYTTGEIIGDIRQAHC" "r5" "dy la bo" "B C" "323 pat602"
"689" "CTRPSNNTRQSTRIGPGQVLFTTKVIGDIRQAYC" "r5" "dy la" "D" "29465"
"690" "CVRPNNNTRRSITIGPGRAFYTGEIIGNIRKAYC" "r5" "dy la" "B" "13622"
"691" "CTRPNNNTRESVRIGPGQTFYTSNIIGDIRQAHC" "r5" "dy la bo" "A1 A1C A" "11283 pat388"
"692" "CTRPSNNTRKSVHIGPGRALYTTDIIGDIRKAYC" "r5" "dy la bo" "B C" "11540 pat173"
"693" "CTRPTNNTRKSIHIGPGRAFYATGDIVGNIRQAHC" "r5" "dy la" "B" "28172"
"694" "CIRPGNNTRRSIRIGPGQAFYAMGDIIGNIREAHC" "r5" "dy la bo" "C B" "20446 pat249"
"695" "CIRPNNNTRKSIHIGPGRAFYTTGDIIGDIRQAHC" "r5" "dy la bo" "B" "12946 pat652"
"696" "CTRPNNNTRRGIHVGPGQALYTGDIIGDIRQAHC" "r5" "dy la bo" "B" "13491 pat1040"
"697" "CTRPNNNTRKSIPIGPGRAFYTTGEIIGNIRQAHC" "r5" "dy la" "B" "10832"
"698" "CTRPNNNTRESIRIGPGQTFYATGEIIGDIRQAYC" "r5" "dy la bo" "C B" "- 53379 pat510"
"699" "CTRPNNNTRRDIHIGPGRAFYATGGIIGNIRQAHC" "r5" "dy la bo" "B" "19522 pat427"
"700" "CTRPNNNTRRSVRIGPGGAMFRTGDIIGDIRQAHC" "r5" "dy la bo" "B C" "3089 pat246"
"701" "CTRPGNNTRKSIRIGPGQTFYATGDIIGDIRKAYC" "r5" "dy la bo" "C B" "12312 pat521"
"702" "CTRPSNNTRKSIPIGPGQAIYATGEIIGDIRKAHC" "r5" "dy la bo" "A B" "5162 pat363"
"703" "CTRPSNNTRTSISIGPGQVFYRTGDIIGDIRKAYC" "r5" "dy la bo" "01_AE B" "- NA pat120 pat121"
"705" "CSRPYKRMQRRTHIGTGQALFTTNVVGDIRKAHC" "r5" "dy" "D" "29460"
"706" "CTRPNNNTRKGIHIGPGRTFYATDAIIGNIRQAHC" "r5" "dy la bo" "A B" "5164 pat1029"
"707" "CTRPSNNTRQSTRIGPGQALFTTKVIGDIRQAYC" "r5" "dy la bo" "D B" "29465 pat1060"
"709" "CTRPSNNTRQGIHIGPGQALYTTKIIGDIRQAHC" "r5" "dy la bo" "D B" "- NA pat1052"
"710" "CTRPGNNTRKSMRIGPGQTFFATGEIIGDIRQAHC" "r5" "dy la bo" "C B" "6350 pat683"
"711" "CTRPSNNTRTSITIGPGQVFYRTGDIIGDIRKAHC" "r5" "dy la bo" "01_AE C" "648 636 pat136"
"712" "CTRPNDNTRKSIHIGPGRALYATGDIIGDIRQAHC" "r5" "dy la" "B" "24081"
"713" "CTRPGNNTRKSVRIGPGQTFYATGEIIGNIRQAHC" "r5" "dy la bo" "C AG" "5682 pat900"
"714" "CTRPSNNTRKSIRIGPGQAFFATGEIIGDIRQAHC" "r5" "dy bo" "C B" "15689 pat688"
"715" "CTRPSNNTRKSITIGPGKAFYATGEIIGDIRKAHC" "r5" "dy la" "B" "23580"
"716" "CTRPHNNTRRSWRIGPGQTFYATGDIIGDIRQAHC" "r5" "dy la bo" "- C" "19237 pat542"
"717" "CTRPYNNTRKSVRIGPGQAFYATGAIIGNIRQASC" "r5" "dy la bo" "A C" "12261 pat321"
"718" "CTRPDNNTRKGIHMGPGKVFYATGQIIGDIRQAHC" "r5" "dy la" "B" "16058"
"719" "CTRPNNNTRQGVHIGPGQALYTTDIIGDIRQAYC" "r5" "dy la bo" "D F1" "29450 pat279"
"720" "CIRPNNNTRKSIHIGPGRAFYATGDIIGDIRQAHC" "r5" "dy la bo" "B" "10009 10770 pat664"
"721" "CTRPYNNTRQSTHIGPGQAPYTTHVIGNIRQAYC" "r5" "dy la" "D" "29460"
"722" "CTRPNNNTRRSIHIGPGRAFYTSGGIIGDIRQAHC" "r5" "dy la" "B" "28171"
"723" "CTRPNNNTRKSINIGPGRAFYTTGDIIGDIRQAHC" "r5" "dy la" "B" "11100 55841"
"724" "CIRPSNNTRRSVRIGPGQTFYATGEITGDIRQAHC" "r5" "dy la bo" "C" "6381 pat310"
"725" "CIRPNNNTRKGIHIGPGRTFYATGDIIGDIRQAHC" "r5" "dy la bo" "- B" "19240 pat491"
"726" "CTRPNNNTRKSISIGPGQAFYATGDIIGDIKKAYC" "r5" "dy la bo" "G AG" "3072 pat319"
"727" "CTRPSNNTRTSITIGPGQVLYKTGDIIGDIRKAYC" "r5" "dy la" "01_AE" "650"
"728" "CTRYNNNTRRSIPLGPGRAFYATGDIIGDIRQAQC" "r5" "dy la" "B" "28169"
"729" "CIRPGNNTRKSVRIGPGQTIYATGDIIGDIRQAHC" "r5" "dy la bo" "C" "- NA pat878"
"730" "CTRPFNNTRKGVHIGPGLALYADTTVIGDIRQAHC" "r5" "dy" "D" "29451"
"731" "CTRPSNNTRKSITIGPGRAFYATGEIIGDIRKAHC" "r5" "dy la bo" "B" "23580 23093 pat476 pat477"
"732" "CTRPSNNTRTSITIGPGQVFYRTGDITGDIRKAFC" "r5" "dy la bo" "01_AE AG" "9693 pat144"
"733" "CTRPNNNTRKSIRIGPGQAFYATGEIIGNIRQAHC" "r5" "dy la bo" "- C" "19235 pat833"
"734" "CVRPGNNSVQEMRVGPMAWYSMELEKNGSRTNSRTAFC" "r5" "dy" "O" "21502"
"735" "CIRPNNNAIKNVGIGPGQTFYTTGKIIGNISQAYC" "r5" "dy la bo" "AG B" "3060 pat153"
"736" "CVRPGSNSVQEIKIGPMAWYSMQLEQDGKRANARTAFC" "r5" "dy bo" "O D" "21502 pat90"
"737" "CIRPNNNTRKSIHIGPGRVFYTTGDIIGDIRQAHC" "r5" "dy la" "B" "12946"
"738" "CTRPNNNTRKSIHIGPGRAFYGTDIIGDIRQAHC" "r5" "dy la bo" "B A" "- NA pat389"
"739" "CTRPNNNTRKSIPIGPGRAFYATGETIGDIRQAHC" "r5" "dy la" "B" "16052"
"740" "CTRPNNNTRTSIPMGLGRAMYATGDIMGNIRQAYC" "r5" "dy la bo" "B" "- 44938 pat190"
"741" "CTRPNNNTRKSIPMGPGRAFYATGEIIGDIRQAHC" "r5" "dy la" "B" "11100"
"742" "CTRPGNNTRKSVRFGPGQAFYATGDIIGDIRQAHC" "r5" "dy la bo" "C B" "- 35994 pat809"
"743" "CTRPNNNTRKSIHIGPGRAFYTTGQIIGDIRQAYC" "r5" "dy la bo" "B" "12937 pat484"
"744" "CTRPNNNTRKSIHLGPGSVFYTGEIIGDIRQAHC" "r5" "dy la" "B" "13507"
"745" "CTRPNNNTRKSIHLGLGRAWYATGEIIGNIRQAHC" "r5" "dy la" "B" "29183"
"746" "CIRPNNNTRKSIPMGPGRAFYATGGIIGDIRQAHC" "r5" "dy la" "B" "27804"
"747" "CTRPNNNTRKSVRIGPGQTFYATGDIIGNIRQAYC" "r5" "dy la bo" "02_AG C" "13720 pat849"
"748" "CTRPNNNTRKSIPIGPGRAFYTTGQIIGDIRQAYC" "r5" "dy la" "B" "12937"
"749" "CTRPNNNTRKSIPIGPGQAFYATGDIIGDIRQAHC" "r5" "dy la" "A1" "1121"
"750" "CTRPNNSTRKSIHMGWGRAFYATGEIIGNIRQAHC" "r5" "dy la" "B" "8563"
"751" "CTRPNNNTRKSIHVGPGKAIYTTEIIGNIRQAHC" "r5" "dy la" "B" "11550"
"752" "CTRPSNNTRTSITIGPGRVFYRTGDIIGNIRKAYC" "r5" "dy la bo" "01_AE -" "19932 pat145"
"753" "CTRPSNNTRKSIHMGPGRVLYTTGGIIGDIRQAHC" "r5" "dy la" "B" "6968"
"754" "CTRPNNNTRKSVRIGPGQAFYATNDVIGNIRQAHC" "r5" "dy la" "C" "899"
"755" "CTRPSNNTRRSVHIGPGQAIYSTGQIIGDIRKAHC" "r5" "dy la" "D" "3961"
"756" "CTRPNNNTRKSIHIGPGRAFYATGEIIGNIRQAHC" "r5" "dy la bo" "B F2" "23090 1114 13621 28170 28172 pat550"
"757" "CTRPNNNTRKGIHMGPGRAFYTTGAIIGDIRQAHC" "r5" "dy la" "B" "19520"
"758" "CTRPNNNTRESIRIGPGQTFYATGDIIGDIRQAHC" "r5" "dy la bo" "C - B" "- NA 2679 pat564 pat565"
"759" "CTRPNNNTRKSIHIAPGRAFYATGEIVGDIRQAHC" "r5" "dy la" "B" "16052"
"760" "CARPNNNTRRSITIGPGRAFYATDIIGDIRKAHC" "r5" "dy la" "B" "10830"
"761" "CTRPNNNTRKSIHIGPGKAFYTTGEIIGDIRQAHC" "r5" "dy la bo" "B C" "- NA 28171 44475 pat586 pat587"
"762" "CIRPNNNTRKSIHMGPGRAFYTTGEIIGNIRQAHC" "r5" "dy la" "B" "27804"
"763" "CTRPNNNTRKSVRIGPGQALYATGGIIGDIRQAHC" "r5" "dy la bo" "C" "5882 pat459"
"764" "CTRPGNNTRKSIHIGPGQAFYATGAITGDIRQAHC" "r5" "dy" "A1" "29457"
"765" "CTRPNNNTRKSITIGPGSVFYTGEIIGDIRRAHC" "r5" "dy la" "B" "13484"
"766" "CTRPNNNTRRSVRIGPGQAFYATGDIIGDIRQAYC" "r5" "dy la bo" "A G" "12259 pat846"
"767" "CTRPNNNTRKSVRIGPGQAFYATNDVIGDIRQAHC" "r5" "dy la bo" "C" "899 pat829"
"768" "CTRPNNNTRKGIHIGPGRAWYTTGEIIGDIRQAHC" "r5" "dy la bo" "B" "- NA pat1032"
"769" "CTRPNNNTRKSIHIGPGRTFYTTGDIIGDIRQAYC" "r5" "dy la bo" "B" "14179 pat487"
"770" "CTRPNNNTRKSIRIGPGQTVYATNDIIGDIRQAHC" "r5" "dy la" "C" "23589"
"771" "CIRPSNNTRKSVRIGPGQTFYATGEIMGDIRQAHC" "r5" "dy la bo" "A1D -" "- 13611 pat311"
"772" "CTRPNNNTRKSIRIGPGQTFYATNEIIGNIRQAHC" "r5" "dy la bo" "C" "6378 pat843"
"773" "CIRPNNNTRKSIRIGPGQAFYARGDVISNIRHAYC" "r5" "dy la bo" "A AE" "5150 pat155"
"774" "CTRPGNNTRKSVRIGPGQAFYATGDIIGDIRKAYC" "r5" "dy la bo" "C A" "8572 pat851"
"775" "CTRPNNNTGTCIPMGPGRAVCATGDIIGNIRQAYC" "r5" "dy la bo" "B" "- 44938 pat184"
"776" "CTRPNNNTRKRVPIGPGQTFYATDIIGNIRQAHC" "r5" "dy la bo" "AG A1" "3071 pat439"
"777" "CVRPNNNTRRGIHIGLGRRFYTTEIVGDIRKAYC" "r5" "dy la" "B" "11101"
"778" "CTRPNNSTRKSIHIGPGRAFYATGEIIGNIRQAHC" "r5" "dy la bo" "B AG" "23090 pat549"
"779" "CIRPYYNTRGHTHIGAGRAYYITKIIGGIRQTHC" "r5" "dy la" "D" "29468"
"780" "CTRPNNNTRKSIHMGPGRAFYTTGEIIGDIRQAHC" "r5" "dy la" "B" "28170"
"781" "CTRPNNNTRQSMRIGPGQTFYATGDIIGDIRQAHC" "r5" "dy la bo" "C B" "- NA pat789"
"782" "CIRPNNNTRKSIRIGPGQVFYANNDIIGDIRQAHC" "r5" "dy la bo" "C B" "12311 pat307"
"783" "CTRPGNNPRKSVRIGPGQAFYATGDIIGDIRQAYC" "r5" "dy la bo" "C A1" "8575 pat850"
"784" "CSRPGNNTRQSVRIGPGQTFYATGEIIGDIRQAHC" "r5" "dy la bo" "02_AG B" "20523 pat513"
"785" "CTRPNNNTRKSITFGPGRAFYTTGDIIGDIRKAYC" "r5" "dy la bo" "B" "23546 pat356"
"786" "CTRPHNNTRKSVRIGPGQTFYATGDIIGDIRQAHC" "r5" "dy la bo" "C" "6383 pat712"
"787" "CIRPNNNTRQSVRIGPGQTFFANDIIGDIRQAHC" "r5" "dy la bo" "C F1" "12331 pat278"
"788" "CTRPNNNTRKSINLGPGRAWYATGQIIGDIRQAHC" "r5" "dy la bo" "B D" "29192 pat947"
"789" "CTRPNNNTRKSIHIGPGRAWYATGEIIGDIRQAHC" "r5" "dy la" "B" "29187"
"790" "CTRPNNNTRKSINLGPGQAWYTTGQIIGDIRQAHC" "r5" "dy la" "B" "29190"
"791" "CARPSNNTRKSVHIGPGQAFYATGAITGDIRQAYC" "r5" "dy la bo" "A A1" "4237 pat286"
"792" "CTRPHNNTRQSVRIGPGQAFFATREIIGDIRQAHC" "r5" "dy la" "C" "2483"
"793" "CTRPNNNTRTSVRIRPGQTFYGTGEIIGNIRQAHC" "r5" "dy la bo" "- AG" "19244 pat287"
"794" "CIRPNNNTRKSIPMGPGRAFYATGAIIGNIRQAHC" "r5" "dy la" "B" "27804"
"795" "CTRPNNNTRKSIRIGPGQTFYATNDIIGDIRQAHC" "r5" "dy la bo" "C AG" "23589 12327 pat581"
"796" "CTGPNNNTRRSISIGPGGAFYTTGDIIGDIRQAYC" "r5" "dy la bo" "B" "11187 pat1009"
"797" "CTRPSNNTRKSVHIGPGRAFYTTGEIIGDIRQAHC" "r5" "dy la bo" "B" "35 pat640"
"798" "CTRPNNNTRKSMRIGPGQTFYATGDIIGDIRQAHC" "r5" "dy la bo" "C B" "6346 920 NA pat798 pat799"
"799" "CTRPNNNTRKSIPLGPGQAWYTTGQILGDIRQAHC" "r5" "dy la" "B" "635"
"800" "CTRHHNNTRRSIHLGPGRAFYATGDVIGDIRQAQC" "r5" "dy" "B" "28169"
"801" "CTRPNNNTRKSIHLGAGRALYTREIIGDIRQAHC" "r5" "dy la" "B" "11a NA"
"802" "CTRPNNNTRRSIPIGPGRAFYATGDIIGDIRKAHC" "r5" "dy la bo" "B" "16064 pat668"
"803" "CTRPNNNTRKGIHIGPGAAFYATGEIIGDIRQAHC" "r5" "dy la bo" "B" "13973 pat625"
"804" "CTRPNNNTRKSIPMGPGKAFYATGDIIGDIRQAHC" "r5" "dy la bo" "B A" "722 13898 pat998 pat999"
"805" "CRRPNNNTRKSIRIGPGQAFYATNDIIGDIRQAHC" "r5" "dy la bo" "C B" "20442 pat570"
"806" "CTRPNNNTRKGIHMGPGRAFFTTGAIIGDIRQAHC" "r5" "dy la" "B" "19520"
"807" "CTRPNNNTRTSIRIGPGQTFYATGDIIGDIRQAHC" "r5" "dy la bo" "C AG" "6365 pat563"
"808" "CTRPFNNTRQGVHIGPGLALYADASVIGDIRQAHC" "r5" "dy" "D" "29451"
"809" "CTRPNNNTRKSIRIGPGQAFFATNEIIGDIRQAHC" "r5" "dy la bo" "C A1D" "6390 pat317"
"810" "CTRPNNNTRRSVRIGPGQAFYTSDIIGDIREAHC" "r5" "dy la bo" "A2C D" "2476 pat284"
"811" "CTRPSNNTRKSIHIAPGRAFYATGDIIGNIRQAYC" "r5" "dy la" "B" "10836"
"812" "CTRPNNNTRKSIHIGPGRAFYATGNIIGNIRQAHC" "r5" "dy la" "B" "23090"
"813" "CTRPNNNTRKGIHIGPGRAFYTSGGIIGDIRQAHC" "r5" "dy la" "B" "28171"
"814" "CTRPNNNTRKGIHIGPGRAFYATGQIIGDIKRAYC" "r5" "dy la bo" "B" "4574 pat343"
"815" "CTRPNNNTRKGISIGPGRAFYTTGEVIGDIRQAHC" "r5" "dy la" "B" "23092"
"816" "CIRPNNNTKRSIHIGLGRRFYTTEIVGDIRKAYC" "r5" "dy la" "B" "11101"
"817" "CIRPNNNTRRGIHIGLGRRFYTTEIVGDIRKAYC" "r5" "dy la" "B" "11101"
"818" "CTRPNNNTRKGIHIGPGSAFYATGDIIGDIRKAHC" "r5" "dy la bo" "B" "- 44939 pat764"
"819" "CVRPNNNTRKSVRIGPGQTFFATGEIIGDIRQAHC" "r5" "dy la bo" "C" "10581 pat537"
"820" "CTRPNNNTRKGIHIGPGKAFYATGDIIGDIRKAHC" "r5" "dy la" "B" "23581"
"821" "CTRPNNNTRKSIHMGPGRALYATGAIIGDIRQAHC" "r5" "dy la" "B" "10829"
"822" "CTRPNNNTRRGVHIGPRRGFYTTEIIGNIRQAHC" "r5" "dy la bo" "B" "9817 pat1024"
"823" "CTRPSNNTRKSINLGPGTAWYTTGQIIGDIRQAHC" "r5" "dy la" "B" "29182"
"824" "CTRPNNNTRKDIHIGPGRAFYATGDIIEDIRQAHC" "r5" "dy la" "B" "19522"
"825" "CTRPSNNTRRGIHIGPGRAFYTTGEIIGDIRQAHC" "r5" "dy la" "B" "28170"
"826" "CTRPNNNTKKSINLGPGRAWYATGQIIGDIRQAHC" "r5" "dy la" "B" "29192"
"827" "CTRPNNNTRKSIHMGPGRVWYTTGGIIGDIRQAHC" "r5" "dy la" "B" "6968"
"828" "CTRPNNNTRRSVRIGPGQAFYATGDIIGNIRQAHC" "r5" "dy la" "A1" "679"
"829" "CTRPGNNTRRSIHMGWGRAFYATGDIIGDIRQAHC" "r5" "dy la bo" "B" "72 pat354"
"830" "CTRPDNNTRKSMRIGPGQTFYATGDIIGNIRQAHC" "r5" "dy la bo" "C A1" "6344 pat531"
"831" "CIRPNNNTRKGIHLGPGGAFYATGGIIGDIRQAYC" "r5" "dy la" "B" "16055"
"832" "CTRPFNNTRTSLTIGPGQVFYRTGDIIGDIRKAYC" "r5" "dy la bo" "01_AE A" "636 13876 pat116"
"833" "CTRPNNNTRKGVHIGPGQALYTTDIIGDIRQAYC" "r5" "dy la bo" "D AG" "29446 pat280"
"834" "CIRPYYKTRERTHIGSGRAYYITRIKGNVRYTHC" "r5" "dy bo" "D C" "29468 pat97"
"835" "CTRPNNNTRKSVHLGPGQAFYTTKIIGDIRQAYC" "r5" "dy la" "D" "29444"
"836" "CARPNNNTRKSIRIGPGQAFYATGEIIGNIRQAHC" "r5" "dy la bo" "C" "12317 pat832"
"837" "CTRPNNNTRKSIPIGPGRAFYATGDIIGDIRQAHC" "r5" "dy la bo" "B" "11100 44773 44772 44777 16052 28173 31860 16064 39909 894 pat670"
"838" "CTRPNNNTRRGVTIGPGRVFYTGEVTGDIRQAHC" "r5" "dy la bo" "B C" "13486 pat230"
"839" "CTRPNNNTRKSIRIGPGQAFYATGDIIGDIRQAHC" "r5" "dy la bo" "C B" "6361 8565 pat774 pat775"
"841" "CTRPSNNTRKSIPIGPGRAFYATGEITGDIRKAHC" "r5" "dy la" "B" "11100"
"842" "CTRPSNNTRQSTRIGPGQVLFTTNVIGDIRQAYC" "r5" "dy la" "D" "29465"
"843" "CTRPSNNTRKSIHIGPGRAFYATGEIIGNIRQAHC" "r5" "dy la" "B" "28170 51288"
"844" "CTRPNNNTRKSISIGPGRAFYATGDIVGDIRKAHC" "r5" "dy la" "B" "28173"
"845" "CTRPNNNTRKGIHIGPGKAFYATGEIIGDIRQAHC" "r5" "dy la" "B" "28173"
"846" "CIRPNNNTRQGMHIGPGKALYTTNIIGNIRQAHC" "r5" "dy la" "B" "24082"
"847" "CVRPNNNTRKSIPIGPGRAFYTTGEIIGDIRQAHC" "r5" "dy la" "B" "16053"
"848" "CTRPSNNTRKSIHIGPGRAFYTTGNIIGDIRQAHC" "r5" "dy la bo" "B" "14393 pat643"
"849" "CTRPNNNTRKSITIGPGRAFYTTGEIIGEIRQAHC" "r5" "dy la" "B" "16051"
"850" "CTRPNNNTRKSVHIGPGQAFYATGAIIGNIRQAHC" "r5" "dy la bo" "A G" "- NA pat378"
"851" "CTRPSNNTRKSINIGPGRAWYTTGQITGDIRQAHC" "r5" "dy la" "B" "711"
"852" "CTRPNNNTRKSINLGPGRAFYATGDIIGDIRQAHC" "r5" "dy la bo" "B C" "10149 pat995"
"853" "CTRPNNNTRKDIHIGPGRAFYATGDIIGDIRQAHC" "r5" "dy la" "B" "19522"
"854" "CTRPNNNTRTGIHIGPGQAFYATGEIIGDIRQAHC" "r5" "dy la bo" "A A1 B" "20505 pat620"
"855" "CTRPNNNTRKGIHIGPGRAFYTTGQIIGDIRQAHC" "r5" "dy la bo" "B" "10148 35075 pat621"
"856" "CTRPGNNTRKGITIGPGSVFYTGEIIGDIRQAHC" "r5" "dy la bo" "B A1" "10388 pat295"
"857" "CVRPGNNTRKSIRIGPGQAFYATGDIIGDIRQAHC" "r5" "dy la bo" "G B" "20497 pat816"
"858" "CIRPGNNTRKSVRIGPGQAFFATGDIIGDPRQAHC" "r5" "dy la bo" "C B" "6385 pat523"
"859" "CTRPNNNTRKSIRIGPGQAFYTTNIIGDIRQAYC" "r5" "dy la bo" "D B" "3994 pat436"
"860" "CMRPNNNTRKGIHIGPGGAFYATGDIIGNIRQAHC" "r5" "dy la bo" "B" "27224 pat326"
"861" "CTRPSNNTRKSINLGPGRAWYTTGQIIGDIRQAHC" "r5" "dy la bo" "B D" "29182 pat948"
"862" "CTRPNNNTRRSIRIGPGQTFYATGEIIGNIREAHC" "r5" "dy la bo" "C" "10755 2483 pat241"
"863" "CTRPNNNTRKSISIGPGRAFYTTGEIIGEIRQAYC" "r5" "dy la" "B" "16051"
"864" "CTRPNNNTRKGIHLGPGQTFYATGGIIGDIRQAHC" "r5" "dy la bo" "- C" "19234 pat312"
"865" "CTRPNNNTRKSIHLGQGRAWYATGEIIGDIRQAHC" "r5" "dy la" "B" "29187"
"866" "CIRPNNNTKKSIPMGPGRAFYATGDIIGNIRQAHC" "r5" "dy la" "B" "27804"
"867" "CIRPNNNTRKSIRIGPGQAFYATGDIIGDIRKAYC" "r5" "dy la bo" "C AG" "12316 pat396"
"868" "CARPNNNTRKSIRIGPGQAFYATGDIIGDIRQAHC" "r5" "dy la bo" "C B" "14716 pat771"
"869" "CTRPNNNTRQSIRIGPGQAFFAAKDIIGDIREAHC" "r5" "dy la bo" "C" "12309 pat234"
"871" "CTRPNNNTRKGIHMGPGKAFYATGDIIGNIRQAHC" "r5" "dy la" "B" "16055"
"872" "CTRPNNNTRRSIHIGPGRALYTTGQIIGDIRQAYC" "r5" "dy la" "B" "12937"
"873" "CTRPNNNTRKSIHIGPGQAFYATGEIIGDIRQAHC" "r5" "dy" "A1" "29457"
"874" "CTRPNNNTRKSIHLGPGQAFYTTEIIGDIRHAYC" "r5" "dy la" "D" "29466"
"875" "CTRYNNNTRKSIHLGPGRAFYATGDIIGDIRQAQC" "r5" "dy la" "B" "28169"
"876" "CTRPGSNTRRSIRIGPGQAFYTQDIIGDIRQAHC" "r5" "dy la bo" "C" "12335 pat304"
"877" "CTRPSNNTRKSIPMGPGKAFYTTGEIIGNIRQAHC" "r5" "dy la" "B" "11100"
"878" "CTRPGNNTRNSIRIGPGQTFFATGEIIGDIRQAHC" "r5" "dy la bo" "C B" "- NA pat514"
"879" "CTRPSNNTRTSVRIGPGQTFYATGDIIGDIRQAHC" "r5" "dy la bo" "C B" "12325 pat693"
"880" "CTRPNNNTRKSVRIGPGQTFYATGGIIGDIREAHC" "r5" "dy la bo" "C B" "6354 pat700"
"881" "CTRPNNNTRKSIHMGAGRAFYTGEIIGDIRQAHC" "r5" "dy la" "B" "13483"
"882" "CERPNNNTRRSIHIGPGRAFYAGEIIGNIRKAYC" "r5" "dy la bo" "B" "13622 pat176"
"883" "CTRPSNNTRKSIPMGPGKAFYATGDIIGDIRQAHC" "r5" "dy la" "B" "11100"
"884" "CTRPSNNTRKSIHIGPGRAFYTTGSIIGDIRQAHC" "r5" "dy la bo" "B" "- 44938 pat641"
"885" "CTRPNNNTRKSIHIGPGRALYTTGEIIGNIRQAHC" "r5" "dy la" "B" "19521"
"886" "CTRPNNNTRKSIHIGPGRALYTTGGIIGDIRQAHC" "r5" "dy la" "B" "19521"
"887" "CTRPNNNTRKSIRIGPGQTFYATGDIIGNIRQAHC" "r5" "dy la bo" "C -" "- NA 12321 pat863 pat864"
"888" "CTRPGNNTRKSVRIGPGQAFYATGEIIGDIRQAHC" "r5" "dy la bo" "C B" "6357 pat808"
"889" "CTRPNNNTRRSVRIGPGQAFYGTDIIGDIRQAYC" "r5" "dy la bo" "C" "- NA pat845"
"890" "CTRPNNNTRKGIGIGPGQTFYATNAIIGDIRQAHC" "r5" "dy la" "C" "2480"
"891" "CTRPSNNTRTSITIGPGQVFYRTGDIIGDIRQAYC" "r5" "dy la bo" "01_AE B" "665 pat127"
"892" "CTRPNNNTRQSIRIGPGQTFFATKGIIGDIRQAYC" "r5" "dy la bo" "C B" "15690 pat361"
"893" "CIRPNNNTRKSIPIGPGQAFYATGDIIGDIRQAHC" "r5" "dy la bo" "G -" "13804 pat450"
"894" "CTRPHNNTRKSIHIGPGRAWYATGDIIGDIRKAYC" "r5" "dy la bo" "B C" "27235 pat348"
"895" "CTRPNNNTRKSIHMGPGKVFYTTGEIIGDIRQAHC" "r5" "dy la bo" "B A1" "4622 pat410"
"896" "CARPGNNTRKSVRIGPGQTFFATGDIIGDIRKAHC" "r5" "dy la bo" "C" "- 35987 pat267"
"897" "CTRPNNNTRRGIHIGPGRAFYTTGEIIGNIRQAYC" "r5" "dy la" "B" "12947"
"898" "CTRPNNNTRQSIHLGPGQAFYTTKIIGDIRQAYC" "r5" "dy la bo" "D B" "29466 29444 pat404"
"899" "CTRPNNNTRKSIGMGPGRAFYATGDIIGDIRQAHC" "r5" "dy la bo" "B W" "13509 pat996"
"900" "CIRPNNNTRKSIHMGPGGAFYATGGIIGNIRQAHC" "r5" "dy la bo" "B AG" "23718 pat929"
"901" "CTRPNNNTRKSARIGPGQTFYAMGDIIGDIRQAHC" "r5" "dy la bo" "C G" "5885 pat469"
"902" "CIRPNNNTRKGIHIGPGRAFYATGAIIGNIRQAHC" "r5" "dy la" "B" "16057"
"903" "CTRPNINTKRSVNIVPGRAIYTTDIIGDIRQAHC" "r5" "dy la" "B" "10833"
"904" "CTRPNNNTRRSINLGPGRAYYATGDIIGDIRQAHC" "r5" "dy la bo" "B" "16056 pat994"
"905" "CIRPGNNTRQSIRIGPGQTFFATGDIIGDIRQALC" "r5" "dy la bo" "C A1" "14293 pat264"
"906" "CTRPSNNTRTSTTIGPGQVFYRTGDITGNIRKAYC" "r5" "dy la bo" "01_AE AE" "429 pat148"
"907" "CTRPNNNTRKSIHMGPGKTFYATGDIIGDIRQAHC" "r5" "dy la" "B" "28169"
"908" "CTRPSNNTRKGIHIGPGRALYATGEIIGDIRQAHC" "r5" "dy la" "B" "28170"
"909" "CTRPNNNTRRSISLGPGRAYYATGDIIGDIRRAHC" "r5" "dy la" "B" "16056"
"910" "CVRPNNNTRKSIRIGPGQTFYATNGIIGDIREAHC" "r5" "dy la bo" "C" "6374 pat236"
"911" "CTRPGNNTRKGIHIGPGRAFYTTGQIIGNIRQAHC" "r5" "dy la" "B" "711"
"912" "CTRPSNNTRTGITIGPGQVWYRTGDIIGDIRKAYC" "r5" "dy la bo" "01_AE AG" "715 pat115"
"913" "CIRPNNNTRKSIHIGPGRAFYTTGEIIGDIRQAHC" "r5" "dy la" "B" "11100"
"914" "CIRPNNNTRKGVHLGPGGALYATGAIIGDIRQAYC" "r5" "dy la" "B" "16055"
"915" "CTRPNNNTRKSIHIAPGRAFHATGDIIGNIRQAHC" "r5" "dy la bo" "B C" "16028 pat502"
"916" "CIRPGNNTRKSIRIGPGQAFYATGSIIGDIRQAHC" "r5" "dy la bo" "C B" "- NA pat814"
"917" "CTRPNNNTRKGVHIGPGQAFFATGDIIGNIRQAYC" "r5" "dy la" "A1" "29453 29449"
"918" "CTRPNNNTRKGIHIGPGRAFYTTGEIIGNIRQAHC" "r5" "dy la bo" "B" "- NA pat1036"
"919" "CVRPSNNTRKSVRIGPGQTFYATKDIIGDIRQAHC" "r5" "dy la bo" "C B" "6362 pat522"
"920" "CTRPNNNTRRGIHIGPGRAFYAGDVTGDIRQAHC" "r5" "dy la" "B" "19522"
"921" "CTRPGNNTRKSVRIGPGQTFYATGDITGDIRQAHC" "r5" "dy la bo" "02_AG C" "24057 pat881"
"922" "CIRPGNNTRKSIRIGPGQTFYATGDIIGDIRQAHC" "r5" "dy la bo" "C" "- NA 62198 pat866"
"923" "CTRPNNNTRKSIHIAPGRAFYATGDIIGNIRQAYC" "r5" "dy la bo" "B C" "10836 pat489"
"924" "CIRPGNNTRKSVRIGPGQTFFATGDIIGDIRKAHC" "r5" "dy la bo" "C" "- NA pat266"
"925" "CIRPNNNTRKGIHIGLGRAFYATGEIIGNIRQAHC" "r5" "dy la" "B" "16057"
"926" "CTRPNNNTRRSIPMGPGKVFYTADIIGDIRQAHC" "r5" "dy la bo" "B C" "16104 pat931"
"927" "CTRPNDNTRKGINIGPGRAFYATGEIIGDIRQAHC" "r5" "dy la bo" "B C" "- NA pat452"
"928" "CPRPINNTRWSVRIGPGQTFYATGDIIGDIRQAHC" "r5" "dy la bo" "C A" "6360 pat441"
"929" "CTRPNNNTRKSIRIGPGQTFYATGEIIGKIREAHC" "r5" "dy la bo" "C 02A" "10585 pat240"
"930" "CTRPNNNTRESVRIGPGQAFFATGDIIGDIRQAHC" "r5" "dy la bo" "A1 -" "4244 pat511"
"932" "CTRPNNNTRRSIRIGPGQVFYANNDIIGDIRQAHC" "r5" "dy bo" "C B" "427 pat306"
"933" "CTRPNNNTRKDIRIGPGRAFYATGDIIGDIRQAHC" "r5" "dy la" "B" "19522"
"934" "CTRPNNNTRKSINIGPGRAWYTTGDIIGDIRKAHC" "r5" "dy la bo" "B -" "23581 pat941"
"935" "CTRPNNNTKRSVNIVPGRAIYTTDIIGDIRQAHC" "r5" "dy la bo" "B" "10833 pat229"
"936" "CIRPNNNTRQSTHIGPGQALYTTQVIGDIRQAHC" "r5" "dy la bo" "D B" "29464 pat1054"
"937" "CIRPNNNTRKSIHLGPGRAFYATGDIIGDIRQAQC" "r5" "dy" "B" "28169"
"938" "CTRPNNNTRKGIPIGPGKAFYATGEIIGDIRQAHC" "r5" "dy la bo" "B" "- NA pat473"
"939" "CTRPNNNTRTSVRIGPGQTFYARGDIIGDIRQAHC" "r5" "dy la bo" "A B" "12260 pat481"
"940" "CTRPNNNTRKSMRIGPGQTFYATGEIIGDIRQAHC" "r5" "dy la bo" "C B" "6347 5681 pat686 pat687"
"941" "CTRPNNNTRKSIHITPGRTFYATGEIIGDIRQAHC" "r5" "dy la" "B" "16052"
"942" "CMRPSNNTRKSISIGPGRAFYTTGEIIGDIRQAHC" "r5" "dy la bo" "B" "- 44937 pat475"
"943" "CTRPNNNTRTSIRIGPGQTFYAAGDIIGNIRRAYC" "r5" "dy la" "A" "13873"
"944" "CTRPNNNTRKSITIGPGRAFYTAGEIIGDIRQAHC" "r5" "dy la" "B" "16049"
"945" "CTRPNNNTRRSIHIGPGRAFYATGDIIGDIRQAHC" "r5" "dy la bo" "B" "10152 28171 pat673"
"946" "CTRPNNNTRRSIHIAPGSAFYATGDIIGDIRQAHC" "r5" "dy la" "B" "16052"
"947" "CTRPNNNTRKSIHMGPGKAFYTTGVIGDIRQAHC" "r5" "dy la bo" "B AG" "895 pat411"
"948" "CTRPYNNTRQRTHIGPGQALYTTHVIGNIRQAYC" "r5" "dy la" "D" "29460"
"949" "CTRPNNNTRQSIHLGPGQAFYTTKIIGNIRQAYC" "r5" "dy la" "D" "29466"
"950" "CTRPNNNTRKSIHVGPGKTLYATGDIIGDIGQAHC" "r5" "dy la" "B" "28169"
"951" "CTRPNNNTRKGIHIGPGKVFYTGEIVGDIRQAHC" "r5" "dy la bo" "B" "13487 pat301"
"952" "CMRPNNNTRKSIPIGPGRAFYTTGEIIGDIRQAHC" "r5" "dy la" "B" "16053"
"953" "CTRPNNNTTTSVRIGPGQTFYATGDIIGNIRAAHC" "r5" "dy la bo" "C -" "8571 pat372"
"954" "CTRPSNNTRRGIHIGPGRAFYTTGEVIGNIRAANC" "r5" "dy la" "B" "23091"
"955" "CIRPNNNTSKSIRIGPGQTFYATGRIIGDIRQAHC" "r5" "dy la bo" "C B" "8566 pat358"
"956" "CTRPGDNRRRSVRIGPGQTFYATGEIIGNIREAHC" "r5" "dy la" "C" "7085"
"957" "CTGPHNNTRKSIHIGPRRAFYTTEEIIRNIRQAHC" "r5" "dy la" "B" "16051"
"958" "CIRPYNNTRQGTHIGPGQALFTTNIVGDIRQAHC" "r5" "dy la" "D" "29460"
"959" "CTRPANNTRRSIRIGPGQTFYATGEIIGDIRQAHC" "r5" "dy la bo" "C B" "- NA pat518"
"960" "CTRPNNNTRKSIHIGPGSAFYTTGEIIGNIRQAHC" "r5" "dy la" "B" "16049"
"961" "CTRPSNNTRKGWHIGPGQTLYATGAIIGDIRQAHC" "r5" "dy la bo" "02_AG B" "14497 pat1025"
"962" "CTRPSNNTRKSIRVGPGQSFHATGEIIGDIRQAHC" "r5" "dy la bo" "C G" "8564 pat324"
"963" "CTRPGNNTRKSIHIGPGRAFYTTGQIIGKIRQAHC" "r5" "dy la" "B" "711"
"964" "CTRPNNSTRKSVRIGPGQAFYATGDIIGDIRQAHC" "r5" "dy la bo" "C" "5886 pat824"
"965" "CIRPNNNTRKSIHIGPGQAFYATGGIIGDIRQAHC" "r5" "dy la" "A" "632"
"966" "CTRPNNNTRKSIHIGPGQAFYTTGAIIGDIRQAYC" "r5" "dy la bo" "B AG" "16103 pat442"
"967" "CTRPNNNTRKGIHIGPGSAIYATGDIIGDIRQAHC" "r5" "dy la bo" "B C 02A AG" "- 44939 pat733 pat734 pat735 pat736 pat737 pat738 pat739 pat740 pat741 pat742 pat743 pat744 pat745 pat746 pat747 pat748 pat749 pat750 pat751 pat752 pat753 pat754 pat755 pat756 pat757 pat758 pat759 pat760 pat761 pat762"
"968" "CTRPNNNTRKSMRIGPGQTFFATGDIIGNIRQAHC" "r5" "dy la bo" "C AG" "4005 pat533"
"969" "CTRPNNNTRKSIRIGPGSAFYATGDIIGDIRQAHC" "r5" "dy la bo" "B" "- NA 39909 pat769"
"970" "CIRPNNNTRKSIPMGPGRAFYATGDIIGNIRQAHC" "r5" "dy la" "B" "27804"
"971" "CTRPNNNTRTSIRIGPGQTFYATGDIIGNIRRAYC" "r5" "dy la bo" "A C" "13873 pat479"
"972" "CIRPNNNTRRSIHMGLGRAFYATGDIIGDIRQAHC" "r5" "dy la bo" "B" "39 pat1003"
"973" "CVRPNNNTRESIRIGPGQTFYATGEIIGDIRQAHC" "r5" "dy la bo" "C BC" "121 pat508"
"974" "CTRASNNTRQSVRIGPGQAYFTTEIIGNIRRAHC" "r5" "dy la bo" "D AG" "21141 pat162"
"975" "CTRPNNNTRKGMHMGPGKVFYATGQIIGDIRQAHC" "r5" "dy la" "B" "16058"
"976" "CTRPNNNTRKSVSLGPGSAWYATGDIIGDIRQAHC" "r5" "dy la" "B" "35"
"977" "CTRPNNNTRKSIPIGPGRAFYATGQIIGDIRQAYC" "r5" "dy la" "B" "12937"
"978" "CTRPNNNTRKSMHIGPGRAFYTTGEIIGDIRQAHC" "r5" "dy la" "B" "16049"
"979" "CIRPNNNTRKSIHLGLGRAWYATGEIIGNIRQAHC" "r5" "dy la bo" "B C" "29183 pat925"
"980" "CTRPNNNTSKSIRIGPGQAFYATDRITGNIRHAYC" "r5" "dy la bo" "- C" "19227 pat164"
"981" "CTRPNNNTRKSIHIRPGKAFYATGDIIGDIRQAHC" "r5" "dy la" "B" "10770"
"982" "CTRPINNTRRSVRIGPGQTFYATGGIIGNIRQAHC" "r5" "dy la bo" "C A" "6369 pat309"
"983" "CTRPNNNTRTSIPMGPGRAMYATGDIIGNIRHAYC" "r5" "dy la bo" "B" "- 44938 pat202"
"984" "CIRPNNNTRKSIRIGPGQTFYATNAIIGDIRQAHC" "r5" "dy la bo" "C" "2480 pat562"
"985" "CTRPNNNTRKGVRIGPGQTFYATGDIIGDIRQAHC" "r5" "dy la bo" "C" "6364 pat892"
"986" "CTRPYNNTRQSTHIGPGRTLFTTRIIGNIRKAYC" "r5" "dy la" "D" "3984"
"987" "CTRPSNNPRTSITMGPGQVFYRTGDIIGDIRKAYC" "r5" "dy la bo" "01_AE B" "- NA pat131"
"988" "CTRPNNNTRKSIHIGPGRAFYTTGSIIGDIRQAHC" "r5" "dy la" "B" "23090"
"989" "CTRPFNNTRKGVHIGPGLALYADASVIGDIRQAHC" "r5" "dy la" "D" "29451"
"990" "CTRPNNNTRKGVHIGPGQAFFAAGDIIGNIRQAYC" "r5" "dy la bo" "A1 A2C" "29453 pat289"
"991" "CTRPSNNTRKSVRIGPGQTFYATGIIIGDIRQARC" "r5" "dy bo" "C B" "5884 pat705"
"992" "CTRPNNNTRKSIPMGPGRAMYATGDIIGDIRQAHC" "r5" "dy la" "B" "6996"
"993" "CTRPNNNTRQSTHIGPGRALFTTNIIGDIRQAHC" "r5" "dy la" "D" "29461"
"994" "CTRPNNNTRKSIPIGPGRAFYATGEIIGDIRQAYC" "r5" "dy la bo" "B" "10831 39909 pat993"
"995" "CTRPNNNTRKSINIGPGRAFYSTGAIIGNIRQAHC" "r5" "dy la bo" "B C" "16041 pat416"
"996" "CTRPNNNTRKSIHIGPGRAFYTTGEIIGDIRQAYC" "r5" "dy la" "B" "10831"
"997" "CTRPNNNTRRSIRIGPGQAFYATGDIIGNIRQAHC" "r5" "dy la" "A A1C" "634"
"998" "CTRPHNNTRKSIHIGPRRAFYTTEEIIRNIRQAHC" "r5" "dy la" "B" "16051"
"999" "CTRPGNNTRRSINIGPGRAFYATGAIIGDIRKAHC" "r5" "dy la bo" "B" "10578 pat353"
"1000" "CTRPNNNTRKSIRIGPGQTFYATNDIIGDIRQAYC" "r5" "dy la bo" "C -" "13901 pat574"
"1001" "CTRPNNNTRKSINLGPGRAWYATGQIIGDIRRAHC" "r5" "dy la" "B" "29192"
"1002" "CTRPGNNTRRGIHIGPGRAFYTTGEIIGNIRQAHC" "r5" "dy la" "B" "12947"
"1003" "CTRPNNNTRRSINIGPGRALYATGEIIGDIRQAHC" "r5" "dy la bo" "B C" "4009 pat467"
"1004" "CTRPNNNTRKSIHVGPGKTLYATGDIIGNIRQAHC" "r5" "dy la" "B" "28169"
"1005" "CTRPNNNTRKSITIGPGRAFYTTGQIIGDIRKAYC" "r5" "dy la" "B" "12937"
"1006" "CTRPYNNTRQGTHIGPGRAYFTTRIVGDIRQAHC" "r5" "dy la" "D" "29468"
"1007" "CIRPNNNTRQSTHIGPGQALYTTQIIGDIRQAHC" "r5" "dy la" "D" "29464"
"1008" "CTRLNNNTRKSITLGPGRAFYATGDIIGNIRQAQC" "r5" "dy la" "B" "28169"
"1009" "CTRPGNNTGGQVQIGPAMTFYNIEKIVGDIRQAYC" "r5" "dy la bo" "N AE" "588 pat150"
"1010" "CTRPSNNTRKSISFGPGQAFYATGDIIGDIKKAHC" "r5" "dy la bo" "G C" "20548 pat368"
"1011" "CTRPGNNTRKSIHIGPGRAFYTTGSIIGDIRKAHC" "r5" "dy la bo" "B A" "16040 pat499"
"1012" "CMRPNNNTRKSIHMGPGRAFYATGEIIGNIRQAHC" "r5" "dy la" "B" "27804"
"1013" "CTRPGNNTRKSVRIGPGQTFFATGEIIGDIRQAHC" "r5" "dy la bo" "C B" "6382 pat690"
"1014" "CTRPGNNTRKSMRIGPGQTFYATGAIIGDIRQAHC" "r5" "dy la bo" "C B" "- NA pat793"
"1015" "CTRPNNNTRKSIHIGPGQALYTTDIVGDIRQAHC" "r5" "dy la bo" "A D" "12262 pat417"
"1016" "CTRPSNNTRKSITIGPGRAFYTTEVIGNIRAAYC" "r5" "dy la" "B" "23091"
"1017" "CTRPNNNTRKSINIGPGRAFYTTGEIIGNIRQAHC" "r5" "dy la" "B" "28172 44470"
"1018" "CTRPSNNTRTSINIGPGQVFYRTGDIIGDIRKAYC" "r5" "dy la bo" "01_AE C D A1" "- NA 663 51175 666 637 pat122 pat123 pat124"
"1020" "CIRPNNNTRKSVPIGPGRAFYATGDIVGDIRQAHC" "r5" "dy la bo" "A C" "- NA pat933"
"1021" "CTRPGNNTRQSIHLGPGQALWTATDIIGNIRQAHC" "r5" "dy la" "D" "14289"
"1022" "CTRPNDNTRRSISLGPGRAYYATGDIIGDIRQAHC" "r5" "dy la" "B" "16056"
"1023" "CTRPNNNTRKSMRIGPGQTFFATGEIIGDIRQAHC" "r5" "dy la bo" "C B" "12332 pat684"
"1024" "CTRPNNNTRKSIRIGPGQTFYATGGIIGNIREAHC" "r5" "dy la bo" "C" "6149 pat858"
"1025" "CTRPSNNTRKSITIGPGRAFYATGDIIGDIRKAHC" "r5" "dy la" "B" "23580 23093"
"1026" "CTRPGNNTRKSVRIGPGQAFYATGDIIGDIRQAHC" "r5" "dy la bo" "C A1 02_AG B" "909 62343 NA 51307 pat810"
"1027" "CTRPGNNTRKSVRIGPGQAFYATGAIIGDIRQAHC" "r5" "dy la bo" "C" "5888 pat805"
"1028" "CIRPNNNTKRSIHLGLGRRFYTTEIVGDIRKAYC" "r5" "dy la" "B" "11101"
"1029" "CTRPSNNTRKGIHIGPGRAFYATDIIGEIRQAHC" "r5" "dy la bo" "B" "16109 pat631"
"1030" "CIRPSNNTRKSIPMGPGRAFYATGDITGNIRQAHC" "r5" "dy la" "B" "27804"
"1031" "CTRPGNNTRKSVRIGPGQVFYATGDIIGDIRQAHC" "r5" "dy la bo" "C B" "- 35984 pat806"
"1032" "CVRPGNNTIRSIRIGPGQSFHGTGSIVGDIRQAHC" "r5" "dy la" "02_AG" "7863"
"1033" "CTRPNNNTRESIHIGPGQAFYATGEIIGDIRQAHC" "r5" "dy" "A1" "29457"
"1034" "CTRPSNNTRKSIPMGPGRAFYTTGEIIGNIRQAHC" "r5" "dy la" "B" "11100"
"1035" "CTRPSNNTRKGIHIGPGRAFYATEEITGDIRQAHC" "r5" "dy la" "B" "21143"
"1036" "CTRPNNNTRKSIHIGPGRAFYTTGGIIGKIRQAHC" "r5" "dy la" "B" "16051"
"1037" "CTRPTNNTRKSIHIGPGRAFYATGDIIGNIRQAHC" "r5" "dy la" "B" "28172"
"1038" "CTRPNNNTRRSIHLGPGAAFITGEIIGDIRQAYC" "r5" "dy la bo" "B C" "13492 pat928"
"1039" "CIRPNNNTRKSIHLGPGRAWYATGEIIGNIRQAHC" "r5" "dy la" "B" "29183"
"1040" "CTRPNNNTRKSIHLGPGRAFYTTGGIVGNIRQAHC" "r5" "dy la" "B" "13826"
"1041" "CARPYNNTRQGTHIGPGQAYFTTNIVGDIRQAHC" "r5" "dy la bo" "D B" "10156 pat1045"
"1042" "CTRPNNNTRRNIHIGPGKAIYTTGEIIGDIRQAHC" "r5" "dy la" "B" "12947"
"1043" "CIRPSNNTRTSIHLGPGQAVYATGEIIGNIRQAHC" "r5" "dy la" "B" "13826"
"1044" "CTRPNNNTRKRIRIGPGRAFYTTGAIIGDIRQAHC" "r5" "dy la bo" "B" "- 44938 pat504"
"1045" "CIRPNNNTRQSIRFGPGQVFFGTDVIGDIRQAHC" "r5" "dy la" "U" "2469"
"1046" "CTRPNNNTRKSIPIGPGRAMYATGDIIGDIRQAHC" "r5" "dy la bo" "B" "6996 pat667"
"1047" "CTRPNNNTRKSIRIGPGQTFYATGEIIGDIRQAHC" "r5" "dy la bo" "C AG" "6 916 12328 53384 35275 pat838 pat839 pat840 pat841"
"1048" "CTRPSNNTRQGVHIGPGIALYTEMIGDIRQAHC" "r5" "dy la" "D" "29463"
"1049" "CIRPNNNTIKSIHIGPGRAFYTTGQIIGNIRQAHC" "r5" "dy la" "B" "19519"
"1050" "CTRPNNNTRKGIHIGPGRASYTTGEIIGDIRKAHC" "r5" "dy la" "B" "16050"
"1051" "CQRPGHQTVQEIRIGPMAWYSMGLAAGNGSESRRAYC" "r5" "dy bo" "O AE" "13870 pat91"
"1052" "CTRPNNNTRRSIHIAPGSTFFATGDIIGDIRQAHC" "r5" "dy la" "B" "16052"
"1053" "CIIPNNNTRKSIHIGPGQAFYARGDIIGDIRQAHC" "r5" "dy la bo" "A G" "3063 pat331"
"1054" "CTRPNNNTRTSVRIGPGQAFYATDIIGNIRKAFC" "r5" "dy la bo" "A1 02A" "29445 pat421"
"1055" "CIRYNNNTRKSIPLGPGRAFYATGDIIGNIRQAQC" "r5" "dy" "B" "28169"
"1056" "CIRPNNNTMKSIHMGPGRAFYATGEIIGNIRQAHC" "r5" "dy la" "B" "27804"
"1057" "CTRPGNNTRKGIWIGPGQAFYATGDIIGDIRQAHC" "r5" "dy la bo" "C B" "5879 pat524"
"1058" "CIRPNNNTRKGIHLGPGGALYATGGIIGAIRQAYC" "r5" "dy la" "B" "16055"
"1059" "CTRPNNNTRKSVRIGPGQTFYATGEIIGNIRQAHC" "r5" "dy la bo" "C" "- 35979 pat902"
"1060" "CIRPNNNTRRSIHMGPGRAFYATGDIIGDIRQAHC" "r5" "dy la bo" "B" "14360 39 pat1004"
"1061" "CTRPHNNTRKGIHIGPGRAFYTAEKIVGDIRQAHC" "r5" "dy la bo" "B" "- NA pat257"
"1062" "CTRPNNNTRKSISIGPGRAFYATGDIIGDIRQAHC" "r5" "dy la bo" "B" "117 10151 28173 pat671"
"1063" "CTRPNNNTRKGIHMGPGRAYYATGDIIGNIRQAHC" "r5" "dy la bo" "B" "16032 pat1028"
"1064" "CTRPNNNTRKSIHIEAGKALYTGEIIGDIRQAHC" "r5" "dy la bo" "B" "1 NA pat1019"
"1065" "CTRPSNNTRTSITIGPGQVWYRTGDIIGDIRKAYC" "r5" "dy la" "01_AE" "715"
"1066" "CVRPNNNTRTSVRIGPGQTFYATGEIIGDIRRAFC" "r5" "dy la bo" "A" "609 pat373"
"1067" "CTRPNNNTRKGIHIGPGRAFYATGDIIGNIRQAHC" "r5" "dy la" "B" "28170 28172"
"1068" "CTRPGNNTRQSIRIGPGQTFYATGEVIGDIRQAHC" "r5" "dy la bo" "C B" "- NA pat515"
"1069" "CTRPNNNTRKSITLTPGRAFYATGDIIGDIRQAHC" "r5" "dy bo" "B" "16033 pat471"
"1070" "CTRPDNNTRKSIHIGPGRAFYTTGGIIGDIRQAHC" "r5" "dy la" "B" "19521"
"1071" "CTRPNNNTRTSIPIGPGRAIYATGDIIGNIRQAYC" "r5" "dy la bo" "B" "- 44938 pat189"
"1072" "CTRPNNNTIKSIHIGPGRAFYTTGQIIGDIRQAHC" "r5" "dy la" "B" "19519"
"1074" "CTRPNNNTRKSITIGPGRAFYATGEIIGDIRQAHC" "r5" "dy la bo" "B BC" "660 NA 16064 pat606"
"1075" "CTRPNNNTRKSIHLGWGRAFYATGEIVGDIRQAHC" "r5" "dy la bo" "B" "659 pat1005"
"1076" "CTRPHNNTRRSIHMGPGKTFYATGDIIGDIRQAHC" "r5" "dy la" "B" "28169"
"1077" "CTRPNNNTRKSIHIGPGRAFYTGEIIGDIRQAHC" "r5" "dy la bo" "B" "13482 712 pat616 pat617"
"1078" "CTRPNNNTRRSIHMGPGSVLYATGEIIGDIRQAHC" "r5" "dy la" "B" "6968"
"1079" "CTRPNNNTRKSVRIGPGQTFYATGSIIGDIRQAHC" "r5" "dy la bo" "C" "6371 pat718"
"1080" "CTRPGNNTRKSIRIGPGQTFYATNDIIGDIRSAHC" "r5" "dy la bo" "C" "6387 pat540"
"1081" "CVRPGNNTRKSVRIGPGQTFYATGDIIGDIRQAHC" "r5" "dy la bo" "C" "7083 pat871"
"1082" "CTRPNNNTRQSTHIGPGQALYTTQIIGDIRQAHC" "r5" "dy la" "D" "29464"
"1083" "CTRPNNNTRKGIYIGPGRRFYAARKIIGDIRQAHC" "r5" "dy la bo" "B C" "- NA pat233"
"1084" "CTRPNNNTRESIHIGPGQAFYATGEIIGNIRQAHC" "r5" "dy bo" "A1 C" "29457 pat512"
"1085" "CTRPSNNTRRSINIGPGKAFYATGEIIGNIRQAHC" "r5" "dy la bo" "B C" "16108 pat415"
"1086" "CERPGNNTSKGIHIGPGRAFYATVNIIGDIRKAHC" "r5" "dy la" "B" "23094"
"1087" "CIRPNNNTRKSIPMGPGRAFYATGDIIGDIRQAHC" "r5" "dy la bo" "B C" "13613 27804 pat1002"
"1088" "CTRPSNNTRKGVHIGPGQAIYSTGQIIGDIRKAHC" "r5" "dy la bo" "D B" "3961 pat182"
"1089" "CIRPNNNTRKSVRIGPGQTFYATEIIGEIRQAHC" "r5" "dy la bo" "C B" "6348 pat703"
"1090" "CIRPNNNTRKSIHVGPGKAFYATGDIIGDIRQAYC" "r5" "dy la bo" "B" "- 44937 pat958"
"1091" "CTRPNNNTRKSVRIGPGQTFYATGEVIGDIRQAHC" "r5" "dy la bo" "AG C" "3058 pat898"
"1092" "CTRPNNNTRKGIHMGPGAVFYATGQIIGDIRKAHC" "r5" "dy la" "B" "16058"
"1093" "CTRPGNNTRQSIRIGPGQTFYATGDIIGDIRQAHC" "r5" "dy la bo" "C B" "913 911 pat566"
"1094" "CTRPNNNTRKSITIGPGRAFYTTGQIIGDIRQAYC" "r5" "dy la bo" "B BF1" "12937 4007 pat485"
"1095" "CTRPGNNTRKGIPIGPGGSFYATERIIGDIRQAHC" "r5" "dy la bo" "B -" "656 pat922"
"1096" "CTRPNNNTRKSIHLGPGQAFYTTKIIGDIRQAYC" "r5" "dy la bo" "D B" "29444 pat403"
"1097" "CIRPNNNTRKSIPLGPGKAWYTTGQIIGDIRQAHC" "r5" "dy la bo" "B D" "29185 pat937"
"1098" "CTRPSNNTRKGIHIGPGRAFYATGEIIGNIRQAHC" "r5" "dy la bo" "B" "16057 pat628"
"1099" "CTRPANNTRKSVRIGPGQTFYATGAIIGDIRQAHC" "r5" "dy la bo" "C A1" "- NA pat803"
"1100" "CTRPNNNTRKSIHFGPGQAFYATGEIIGDIRKAYC" "r5" "dy la bo" "F1 A1G" "- NA pat275"
"1101" "CTRPNNNTRTSVRIGPGQTFYGTGDIIGNIRQAHC" "r5" "dy la bo" "- D" "19245 pat288"
"1102" "CVRPNNNTRKSMRIGPGQTFYATGEIIGDIRQAHC" "r5" "dy la bo" "C B" "- NA pat685"
"1103" "CIRPNNNTRKSIHMGPGKAFYATGDMIGDIRQAYC" "r5" "dy la bo" "B D" "- 44937 pat956 pat957"
"1104" "CTRPNNNTRRSIRIGPGQAFYATGDIIGDIRQAHC" "r5" "dy la bo" "C AG" "912 pat556"
"1105" "CTRPNNNTRKSIRIGPGQTFYATRGIIGDIREAHC" "r5" "dy la bo" "C" "- 53388 pat237"
"1106" "CTRPNNNTRKSIRIGPGQVFYATGDIIGDIRQAHC" "r5" "dy la bo" "C" "- NA pat732"
"1107" "CTRPNNNTRKGIHLGPGRAFYATGEIIGNIRQAYC" "r5" "dy la" "B" "13826"
"1108" "CTRPNNNTRTSIHMGPGRALYATGDIIGDIRHAYC" "r5" "dy la bo" "B" "- 44938 pat191"
"1109" "CTRLNNNTRKSIHMGPGRAFFATGEIIGDIRQAHC" "r5" "dy la bo" "B" "1113 pat345"
"1110" "CIRPFENTRTSVRIGPGQVFYKTGDIIGDIRSAFC" "r5" "dy la bo" "01_AE B" "10827 pat175"
"1111" "CTRPNNNTRKSIHMGWGRTFYATGEIIGDIRQAHC" "r5" "dy la bo" "B C" "661 pat543"
"1112" "CIRPNNNTRQGIHIGPGRALYTTNIIGNIRQAHC" "r5" "dy la" "B" "24082"
"1113" "CVRPNNNTRKSIRIGPGQTFYATGDIIGNIRQAHC" "r5" "dy la bo" "C" "12307 pat862"
"1114" "CTGPNNNTRKSIHIGPGRAFYTTGGIIGDIRQAHC" "r5" "dy la" "B" "19521"
"1115" "CTRPNNNTRTSVRIGPGQAFYATDIIGNIRKAYC" "r5" "dy la" "A1" "29456 29445"
"1116" "CARPNNNTRTSVRIGPGQAFYATNDIIGKIRQAHC" "r5" "dy la bo" "C" "15095 pat330"
"1117" "CTRPSNNTRTSVRIGPGQTFFATNDVIGDIRQAHC" "r5" "dy la bo" "C A1" "8569 pat338"
"1118" "CTRPNNNTSKGIHMGPGKAFYATGKIIGDIRQAHC" "r5" "dy la bo" "B" "- NA pat352"
"1119" "CIRPNNNTRRSIHIGPGRAFYTTDIIGNIRQAHC" "r5" "dy" "B" "21144"
"1120" "CTRPNNNTRKSIHIGAGKALYTGEIIGDIRQAHC" "r5" "dy la bo" "B" "1 NA 13506 pat1020"
"1121" "CTRPNNNTRRSIRIGPGQTFYATGDIIGDIRQAHC" "r5" "dy la bo" "C AG" "12308 pat568"
"1122" "CTRPNNNTRTSVPIGPGKVFYATGEIIGDIRQAHC" "r5" "dy la bo" "A1 D" "62 pat418"
"1123" "CVRPNNNTRKSIRIGPGQTFYANDIIGDIRQAHC" "r5" "dy la bo" "C A1C" "6351 pat401"
"1124" "CTRPNNNTRRGIHIGPGRAFYTTGEIIGDIRQAYC" "r5" "dy la" "B" "12947"
"1125" "CVRPNNNTRRSIHIGLGRRFYTTEIVGDIRKAYC" "r5" "dy la" "B" "11101"
"1126" "CTRPNNNTRKSIPIGPGRAFYTTGDIIGDIRQAHC" "r5" "dy la bo" "B" "1104 35073 pat638"
"1127" "CTRPSNNTRKSMRIGPGQTFYATGDIIGDIRQAHC" "r5" "dy la bo" "C A1" "- NA pat800"
"1128" "CTRLSNNTRKGVHLGPGSAMYATGEIIGDIRQAHC" "r5" "dy la bo" "B" "13496 pat181"
"1129" "CIRPNNNTRKSIHIGPGRAFYAAGDIIGDIRQAHC" "r5" "dy la bo" "B" "11185 pat663"
"1130" "CTRPYNNTRQSTHIGPGQALYTTHVIGNIRQAYC" "r5" "dy la bo" "D B" "29460 pat1057"
"1131" "CTRPNNNTRTSTRIGPGQAFYATGDIIGDIRQAHC" "r5" "dy la bo" "C B" "27877 pat482"
"1132" "CTRPNNNTRKSIHMGWGRAFYATGDIIGDIRQAHC" "r5" "dy la" "B" "8563"
"1133" "CIRPNNNTRKSIPLRPGKAWYTTGQIIGDIRQAHC" "r5" "dy la" "B" "29185"
"1134" "CTRPNNNTRKSINMGQGRAWYTTGQIIGDIRQAHC" "r5" "dy la" "B" "774"
"1135" "CTRPGNNTRKSVRIGPGQTFFATGDIIGNIRLAHC" "r5" "dy la bo" "C B" "12324 pat681"
"1137" "CIRPNNNTRRSVRIGPGQSFYTTDIIGDIRQAHC" "r5" "dy la bo" "A1 A" "14496 pat434"
"1138" "CTRPNNNTRKGIHLGPGRAFYATGGIVGDIRQAHC" "r5" "dy la" "B" "13826"
"1139" "CIRPNNNTRKSIRIGPGQTFYATNDIIGDIRQAHC" "r5" "dy la bo" "C B" "23589 pat572"
"1140" "CERPGNHTVQEIRIGPLAWYSMGIEKNSKNSSRLAYC" "r5" "dy bo" "O C" "357 pat92"
"1141" "CTRPSNNTRQSTHIGPGQALFTTNVIGNIRQAHC" "r5" "dy la bo" "D B" "29448 pat1058"
"1142" "CIRPNNNTRQSIHIGPGQALYTTRVIGDIRQAHC" "r5" "dy la" "D" "29459"
"1143" "CTRPNNNTRKSIHIGPGRAFYTTGEIIGEIRQAHC" "r5" "dy la" "B" "28170"
"1144" "CTRPNNNTGKSISIGPGRAFYTTGEIIGEIRQAYC" "r5" "dy la bo" "B C" "16051 pat337"
"1145" "CTRPNNNTRRSIRIGPGQTFYATGEIIGDIRQAHC" "r5" "dy la" "C" "10755 50589"
"1146" "CTWPNNNTRKSIHLGPGQAFYTTKIIGDIRQAYC" "r5" "dy la" "D" "29444"
"1147" "CTRPNNNTRQGINIGPGRAFYTTGEVIGDIRQAHC" "r5" "dy la bo" "B" "- NA pat1026"
"1148" "CTRPNNNTRRSITIGPGRAFYATGDIIGDIRQAHC" "r5" "dy la bo" "B" "16037 pat672"
"1149" "CTRPNNNTRRSISIGPGRAFYTTGEIIGNIRQAHC" "r5" "dy la" "B" "117"
"1150" "CTRPSNNTRKSIPIGPGRAFYATGEIIGDIRQAHC" "r5" "dy la" "B" "10831"
"1151" "CTRPGNNTRTSIRIGPGQTFFANNIIGDIRQAHC" "r5" "dy la bo" "C B" "6388 pat297"
"1152" "CVRPNNNTRRSVRIGPGQTFYATGDIIGDIRQAHC" "r5" "dy la bo" "C" "6370 pat875"
"1153" "CTRPNNNTRRSIHMGPGRAFYTTGEIVGDIRQAYC" "r5" "dy la" "B" "10835"
"1154" "CTRPNNNTRKSIHIGPGRAFYTTGEIIGDIKQAHC" "r5" "dy la" "B" "11100"
"1155" "CTRPNNNTRKSIHIGPGRALYATGDIIGDIRKAHC" "r5" "dy la bo" "BF1 AG" "2970 pat465"
"1156" "CTRPSNNTRRGIHIGPGRAFYATGEIIGDIRQAHC" "r5" "dy la bo" "B BF1" "- NA 28170 pat629"
"1157" "CTRPSNNTRKGIHIGPGRAFYTTGDIIGDIRQAHC" "r5" "dy la bo" "B" "24058 pat634"
"1158" "CIRPGNNTRKGMRIGPGQTFYATGDIIGDIRQAHC" "r5" "dy la bo" "C" "6368 pat869"
"1159" "CTRPSNNTRKSIPIGPGRAFYATGEITGDIRQAHC" "r5" "dy la" "B" "11100"
"1160" "CTRPNNNTRKSIHIGPGQAWYATGEIIGDIRQAHC" "r5" "dy la" "B" "29179"
"1161" "CTRPNNNTRRSISIGPGRAFYATGEVIGDIRQAHC" "r5" "dy la bo" "B" "23092 pat335"
"1162" "CTRPNNNTRKSIRIGPGQTFYANDIIGDIRQAHC" "r5" "dy la bo" "C B" "6375 pat402"
"1163" "CIRPNNNTRKGIHIGPGRAFYATGATIGNIRQARC" "r5" "dy la" "B" "16057"
"1164" "CTRPNNNTRKSIHIGPGRAFYATGDIVGDIRQAHC" "r5" "dy la" "B" "24081"
"1165" "CTRPGNNTRKSIHIAPGRAFYATGDIIGDIRQAHC" "r5" "dy la bo" "B C" "24061 pat592"
"1166" "CTRPNNNTRKSIRIGPGQAFYATNDIIGDIRQAHC" "r5" "dy la bo" "C B" "12310 23589 pat573"
"1167" "CTRPGNNTRKSVRIGPGQTFYATGEIIGDIRRAHC" "r5" "dy la bo" "C B" "12315 pat706"
"1168" "CTRPNNNTRKSIHIGPGRALYTTGKIIGDIRQAHC" "r5" "dy la" "B" "323"
"1169" "CIRPNNNTRKGIRIGPGQALYTTDIIGNIRQAHC" "r5" "dy la" "D" "3975"
"1170" "CTRPNNNTRRSITIGPGRAFYATDIIGDIRQAHC" "r5" "dy la" "B" "10830"
"1171" "CTRPNNNTRKSITLGPGQAFYATGAIIGNIRQAHC" "r5" "dy la bo" "G -" "3070 pat318"
"1172" "CTRPSNNTRKSVRIGPGQTFFATGDIIGDIRQAHC" "r5" "dy la bo" "C B" "2847 pat695"
"1173" "CTRPSNNTRTSITIGPGQVFYRTGDIIGDIRRAYC" "r5" "dy la bo" "01_AE B" "649 pat128"
"1174" "CTRPNNNTRKSIHMGPGSVWYATGEIIGDIRQAHC" "r5" "dy la" "B" "6968"
"1175" "CTRPNNNTVKSIHIGPGRAFYTTGQIIGNIRQAHC" "r5" "dy la" "B" "19519"
"1176" "CTRPGNNTRKSIRIGPGQAFYATGDIIGDIRKAHC" "r5" "dy la bo" "C B" "- NA pat817"
"1177" "CTRPGNNTRKGIHIGPGQAFYATGAIIGDIRQAHC" "r5" "dy bo" "A1 B" "29462 pat447"
"1178" "CVRPNNNTRKSVRIGPGQTFYATGDIIGDIRQAHC" "r5" "dy la bo" "C A" "6349 pat876"
"1179" "CTRPNNNTRTSVHIGPGQAFYATGDIIGDIRQAHC" "r5" "dy la bo" "A A1C" "- NA pat381"
"1180" "CTRPNNNTRRSMRIRPGQTFYATGEIIGDIRQAYC" "r5" "dy la" "C" "914"
"1181" "CIRPNNNTRKSINIGPGRAFYATGDIIGDIRQAHC" "r5" "dy" "B" "10834"
"1182" "CTRPNNNTRKGIHIGPGKTLYATGEIIGDIRQAHC" "r5" "dy la bo" "B" "27231 pat1031"
"1183" "CSRPNNNTRRSIHIGPGRAFYATGDITGDIRKAHC" "r5" "dy la bo" "B" "27225 pat350"
"1184" "CTRPGNNTRKSITIGPGRAFYATGDIIGDIRQAHC" "r5" "dy la bo" "B C" "10048 39907 pat596"
"1185" "CIRPFENTRTSVRIGPGQVFYKTGDIIGDTRSAYC" "r5" "dy la" "01_AE" "10827"
"1186" "CTRPNNNTRKSIPIGPGSAFYATGEIIGDIRQAHC" "r5" "dy la" "B" "16052 39909"
"1187" "CTRPSNNTRTSVTIGPGQVWYRTGDIIGDIRQAYC" "r5" "dy la" "01_AE" "715"
"1188" "CTRPSNNTRKSIPMGPGKAFYATGDITGDIRKAHC" "r5" "dy la" "B" "11100"
"1189" "CTRPNNNTRKSIQLGPGRAWYTTGQIIGDIRQAHC" "r5" "dy la bo" "B D" "9687 pat950"
"1190" "CTRPNNNTRKSIHIGPGRAFYTTGGIIGDIRQAHC" "r5" "dy la" "B" "19521 28171"
"1191" "CTRPNNNTRKGVHIGPGQAFFATGDIIGDIRQAYC" "r5" "dy la bo" "A1 AG" "29453 29449 pat290"
"1192" "CTRPNNNTRKGIHIGPGRAFYATGDIIGDIRQAHC" "r5" "dy la bo" "B" "24084 24080 36090 pat632 pat633"
"1193" "CTRPNNNTRQSMRIGPGQTFYATGDIIGNIRQAHC" "r5" "dy la bo" "C B" "14724 pat788"
"1194" "CTRPGNNTRKGIGIGPGQTFYAPRGIIGDIRQAHC" "r5" "dy la bo" "C AG" "- NA pat920"
"1195" "CTRPNNNTRKSIHLGPGRAFFTTGEIIGNIRQAYC" "r5" "dy la bo" "B D" "13826 pat341"
"1196" "CVRPNNNTRKSVRIGPGQAFYATGDIIGDIRKAYC" "r5" "dy la bo" "A1 A1G C" "1982 pat395"
"1197" "CTRPSNNTRTSIPIGPGQVFYRTGDIIGDIRKAYC" "r5" "dy la bo" "01_AE B" "664 NA pat119"
"1198" "CTRPNNNTRKSIRIGPGQTFYATNEIIGDIRQAHC" "r5" "dy la bo" "C" "12314 pat844"
"1199" "CTRPNNNTRKGIHMGPGKVFYATGQIIGDIRQAHC" "r5" "dy la bo" "B" "16058 pat355"
"1200" "CTRPNNNTRRSIRIGPGQTFYTNDIIGDIRQAYC" "r5" "dy bo" "C" "- pat560"
"1201" "CTRPNNNTRKSIHIGPGRAFYATGEIVGNIRQAHC" "r5" "dy la" "B" "28172"
"1202" "CTRPNNNTRKSISIGPGRAFYTGEIIGDIRQAHC" "r5" "dy la" "B" "13482"
"1203" "CTRPNNNTRKSIHIGPGRAFYTTGEIIGNIRQAHC" "r5" "dy la" "B" "11100 44784 1114"
"1204" "CTRPHNNTRKSVRIGPGQAFYATGDIIGNIRQAHC" "r5" "dy la bo" "C A" "4004 pat383"
"1205" "CTRPNNNTRKGITIGPGRVFYTGEIVGDIRQVHC" "r5" "dy la bo" "B AG" "15372 pat909"
"1206" "CTRPNNNTRKSINMGPGRAWYTTGQIIGDIRQAHC" "r5" "dy la bo" "B AE" "774 pat945"
"1207" "CTRPGNNTRKSIHIAPGRAFYTTGDIIGDIRQAHC" "r5" "dy la bo" "B C" "23543 pat591"
"1208" "CTRPNNNTRKSIHIGPGGAFYAAGGIIGNIRQAHC" "r5" "dy la bo" "B AG" "27223 pat328"
"1209" "CIRPNNNTRKSVRIGPGQAFYATGDIIGDIRQAHC" "r5" "dy la bo" "A1 A AG" "- NA 607 pat822"
"1210" "CTRPNNNTRKSIRIGPGQALYATGAIIGNIRQAHC" "r5" "dy la bo" "11_cpx C" "5163 pat458"
"1211" "CTRPNNNTRKSIRIGPGQTFFATNDIIGDIRQAYC" "r5" "dy la" "C" "13901"
"1212" "CTRPNNNTKKSMRIGPGQTFYATGDIIGDIRQAHC" "r5" "dy la bo" "AC B" "699 pat796"
"1213" "CTRPGNNTRKSIHIGPGQAFYATGAIIGDIRQAHC" "r5" "dy" "A1" "29462"
"1214" "CTRPNNNTRRSIHIGPGRAFYATGDIIGNIRQAHC" "r5" "dy la" "B" "28171"
"1215" "CTRPNNNTRKSIRIGPGQAFYATGEIIGDIRQAHC" "r5" "dy la bo" "C" "586 pat831"
"1216" "CIRPNNNTRKSVPIGPGRAFYATGDIIGNIRQAHC" "r5" "dy la bo" "A D" "632 pat934"
"1217" "CTRPNNNTRRSINIGPGRAFYTTGEIIGDIRQAHC" "r5" "dy la bo" "B C" "- NA pat594"
"1218" "CTRSNNNTRKGIHMGPGRAFYATGNIIGDIRQAYC" "r5" "dy la" "B" "16055"
"1219" "CTRPNNNTRRSINIGPGRAFYATGEIIGDIRQAYC" "r5" "dy la bo" "B" "16043 pat991"
"1220" "CTRPSNNTRKSVRIGPGQVFYATDIIGNIRQAHC" "r5" "dy la bo" "A1 CD" "4255 pat380"
"1221" "CTRPNNNTRRGIHIAPGSAFYATGEIIGDIRQAHC" "r5" "dy la" "B" "16052"
"1222" "CIRPGNNTSKSIRIGPGQTFYATGDVIGNIRQAHC" "r5" "dy la bo" "C B" "12326 pat366"
"1223" "CTRPGNNTRKGIGIGPGQMFYATGSITGDIRQAHC" "r5" "dy la bo" "G B" "14494 pat255"
"1224" "CTRPNNNTRKSIHMGPGSVLYATGEIIGDIRQAHC" "r5" "dy la" "B" "6968"
"1225" "CTRHNNNTRKSINIGPGRAFYATGKIIGDIRQAHC" "r5" "dy la bo" "B C" "23540 pat463"
"1226" "CIRPGNNTRKSIRIGPGQAFFATGAIIGNIRQAHC" "r5" "dy la bo" "G AG" "20503 pat387"
"1227" "CTRPNNNTRKGIHMGWGRAFYATGEIIGNIRQAHC" "r5" "dy la" "B" "8563"
"1228" "CTRYNNNTRRSIHMGPGRTFYATGDIIGDIRQAQC" "r5" "dy la" "B" "28169"
"1229" "CTRPNNNTRKSIHLGQGRVWYTTGQIIGDIRQAHC" "r5" "dy la" "B" "29179"
"1230" "CIRPNNNTRKGIHIGPGQAFYARGDIIGNIRHAFC" "r5" "dy la bo" "A C" "3062 pat157"
"1231" "CTRPGNNTRRGIHIGPGRAFYTTGEIIGDIRQAHC" "r5" "dy la bo" "B" "12947 pat498"
"1232" "CTRPSNNTRKSIHMGPGRAFYTTGEIIGDIRQTHC" "r5" "dy la" "B" "10835"
"1233" "CIRPNNNTRKSVRIGPGQAFYATGDIIGNIRQAHC" "r5" "dy la bo" "A A1 C" "646 pat821"
"1234" "CTRPCNNTRTSVRIGPGQVFYKTGDIIGDIRSAYC" "r5" "dy la" "01_AE" "10827"
"1235" "CTRPNNNTRRSITIGPGGAFYATDIIGDIRQAHC" "r5" "dy la bo" "B" "10830 pat666"
"1236" "CIRPQNNTVKSVRIGPGQTFYTTGQVVGDIRKAHC" "r5" "dy la bo" "C" "12334 pat168"
"1237" "CTRLNNNTRKSITFGPGRAFYATGDIIGNIRQAQC" "r5" "dy la" "B" "28169"
"1238" "CTRPNNNTRRSITIGPGRAFYATDIIGDIRQAQC" "r5" "dy" "B" "10830"
"1239" "CTRPNNNTRTGVHIGPGRAFYATGDIIGDIRQAHC" "r5" "dy la bo" "H B" "5152 pat505"
"1240" "CTRPNNNTRKSIHMGPGRAMYATGDIIGDIRQAHC" "r5" "dy la" "B" "6996"
"1241" "CTRPNNNTRKSIHLGPGRAWYTTGQIIGDIRQAHC" "r5" "dy la bo" "B AG" "42 pat949"
"1242" "CTRPINNTRWSVRIGPGQTFYATGDIIGDIRQAHC" "r5" "dy la bo" "C A1" "14719 pat440"
"1243" "CTRPNNNTRKAIHLGPGRAFYTTGGIIGDIRQAHC" "r5" "dy la bo" "B A" "- NA pat501"
"1244" "CIRPNNNTRESVRIGPGQTFYATGEIIGDIRQAHC" "r5" "dy la bo" "02A C" "11172 pat407"
"1245" "CTRPNNNTRKGIPIGPGQAFYTNTIVGDIRLAYC" "r5" "dy la bo" "- B" "19250 pat166"
"1246" "CIRPGNNTRRSVRIGPGQTFFATGDIIGDIRQAHC" "r5" "dy la bo" "C" "12330 pat265"
"1247" "CIRPNNNTRKRITMGPGKVYYTTGQIIGDIRQAHC" "r5" "dy la bo" "B AG" "13508 pat911"
"1248" "CERPGNNTSKGIHIGPGRAFYATENIVGDIRKAHC" "r5" "dy la" "B" "23094"
"1249" "CTRPHNNTRKSIHLGPGRAFYATGDVIGNIRQAHC" "r5" "dy la" "B" "28169"
"1250" "CTRPNNNTRKSIPMGPGRAFYTTGEIIGDIRQAHC" "r5" "dy la bo" "B A" "- NA pat646"
"1251" "CTRPNNNTRRSIPIGPGRAFYATDIIGDIRQAHC" "r5" "dy la bo" "B" "24064 pat665"
"1253" "CTRPNNNTRKSIHIGPGRAFYATGEIIGDIRQAYC" "r5" "dy la" "B" "28173"
"1254" "CIRPHNNTRKSIPIGPGRAFYTTGEIIGDIRQAHC" "r5" "dy la bo" "B" "10826 pat474"
"1255" "CTRPNNNTRRSISLGPGRAYYATGDIIGNIRQAHC" "r5" "dy la" "B" "16056"
"1256" "CTRPYNNTRKGIHIGPGRAYYTTNIVGNIRQAHC" "r5" "dy la bo" "D B" "640 pat1017"
"1257" "CTRPNNNTRKSIHIGPGRALYATGDIVGDIRQAHC" "r5" "dy la bo" "B C" "24081 pat464"
"1258" "CTRPNNNTRKSIRIGPGQTFYATGVIIGDIRQAHC" "r5" "dy la bo" "C" "6352 pat561"
"1259" "CSRPNNNTRKSIPMGPGKAFYATGDIIGDIRQAHC" "r5" "dy la" "B" "13898"
"1260" "CTRPNNNTRTSVRIGPGQTFYATGDIIGDIRRAYC" "r5" "dy la" "A" "13873"
"1261" "CTRPSNNTRKGIHIGPGRAFYATGEIIGDIRQAHC" "r5" "dy la bo" "B" "21143 28170 pat630"
"1262" "CARTGNNTRTSIRIGPGQAFFATGEVIRDIRLAYC" "r5" "dy" "02_AG" "9934"
"1263" "CTRPSNNTRKSIHIGPGRAFYTTGEIIGDIRQAHC" "r5" "dy la bo" "B" "11100 1115 16049 28170 629 pat644"
"1264" "CTRPNNNTRKSVRIGPGQTFYATGEIIGDIREAHC" "r5" "dy la" "C" "2479"
"1265" "CTRLNNNTRKSIHIGPGQAFYTTGDIIGDIRQAHC" "r5" "dy la" "A1" "1121"
"1266" "CIRPGINKRKRIRIGLRYAFFATDNRIGKAHC" "r5" "dy la bo" "C B" "- NA pat98"
"1267" "CTRPNNNTRRSIHFGPGQAFYTNNIIGDIKQAHC" "r5" "dy la bo" "A2 C" "678 pat235"
"1268" "CIRPGNNTRKSVRIGPGQAFYATGDIIGDIRKAHC" "r5" "dy la bo" "C B" "- NA pat812"
"1269" "CTRPNNNTRKSVHIAPGQAFYATGAIIGDIRRAYC" "r5" "dy la bo" "A A1" "20529 pat291"
"1270" "CTRPNNNTRRSIPLGPGAAFFTGEIIGDIRQAYC" "r5" "dy la" "B" "13492"
"1271" "CTRPSNNTRKSIHIGPGRAFYTTGEIIGNIRQAHC" "r5" "dy la" "B" "16051"
"1272" "CTRPNNHTRKRMTLGPGRVYYTTGEIVGDIRQAHC" "r5" "dy la bo" "B C" "- NA pat908"
"1273" "CTRPNNNTRKSINLGPGQAIYATGAIIGDIRQAHC" "r5" "dy la bo" "G" "13799 pat325"
"1274" "CTRPFNNTRQGVHIGPGSAYFTEKIVGNIRQAHC" "r5" "dy la bo" "D B" "29467 pat1042"
"1275" "CTRPSNNTRKSIRIGPGQAFYATNEIIGDIRQAHC" "r5" "dy la bo" "C" "8567 pat316"
"1276" "CTRPYNNTRKSMRIGPGQTFYATGDIIGDIRQAHC" "r5" "dy la bo" "C B" "6359 pat797"
"1277" "CTRPSNNTRKSIHIGPGRAFYTTGAIIGDIRQAHC" "r5" "dy la bo" "B" "- 44938 pat642"
"1278" "CTRPSNNTRTSIPIGPGQAFYRTGDIIGDIRKAYC" "r5" "dy la" "01_AE" "19931"
"1279" "CTRPYNNTRQSTHIGPGQALYTTRVIGNIRQAYC" "r5" "dy la" "D" "29455"
"1280" "CTRPHNNTRRSIHLGPGKTFYATGDIIGNIRQAHC" "r5" "dy la" "B" "28169"
"1281" "CIRPNNNTRKSIPMGPGKAFYATGSIIGNIRQAHC" "r5" "dy la" "B" "27804"
"1282" "CIRPNNNTRKGIHIGPGRAFYTTGDIIGDIRQAHC" "r5" "dy la bo" "B" "10153 pat649"
"1283" "CTRPNNNTRKGIHIGPGRAFYTTGEVIGNIRQAHC" "r5" "dy la bo" "B" "4474 pat1035"
"1284" "CIRPNNNTRKSIHLGPGRAFYATGDIIGDIRQAHC" "r5" "dy la" "B" "28169"
"1285" "CTRPNNNTRRSYGIGPGQAFRATTNIIGDIRKAHC" "r5" "dy la bo" "C B" "6380 pat177"
"1286" "CTRPNNNTRKSIHIAPGRAFYATGEIIGDIRKAYC" "r5" "dy la bo" "B" "27174 pat493"
"1287" "CTRPNNNTRKGIHIGPGRAFYTTGDIIGDIRQAHC" "r5" "dy la bo" "B" "711 16025 39077 pat662"
"1288" "CTRPNNNTRKSIHMGPGAAFYARGEVIGDIRQAHC" "r5" "dy bo" "B A1" "4633 pat294"
"1289" "CTRPNNNTRKSVRIGPGQAFYATDGIIGDIRQAHC" "r5" "dy la bo" "C AG" "14723 pat448"
"1290" "CTRPNNNTRKSIHLGPGRAWYATGEIIGNIRQAHC" "r5" "dy la" "B" "29183"
"1291" "CTRPGNNTRKSVRIGPGQTFYATGAIIGDIRQAHC" "r5" "dy la bo" "C" "14618 pat804"
"1292" "CTRPNNNTRKSVRIGPGQTFYATGAIIGDIRQAHC" "r5" "dy la bo" "C" "13798 pat720"
"1293" "CTRPNNNTRRSITLGPGRAYYATGDIIGDIRQAHC" "r5" "dy la" "B" "16056"
"1294" "CTRPNNNTRKSIRIGPGQTFYATGDIIGDIRQAHC" "r5" "dy la bo" "C BC 08_BC 07_BC D B A1C" "14294 NA 14295 315 9690 12322 41164 41162 35283 35274 49546 55837 61313 61476 61480 pat575 pat576 pat577 pat578 pat579 pat580"
"1295" "CTRPNNNTRKSIRIGPGQTFFATNAIIGDIRQAHC" "r5" "dy la bo" "C" "6353 pat315"
"1296" "CTRPNNNTRKGIHIGPGRAFYATGEIIGNIRQAYC" "r5" "dy la bo" "B" "24065 pat486"
"1297" "CTRPNNNTRKSISIGPGRAFYTTGEIIGNIRQAHC" "r5" "dy la" "B" "117 44767"
"1298" "CIRPNNNTRKSIHIGPGKAFYATGDIIGDIRQAYC" "r5" "dy la bo" "B" "- 44937 pat959"
"1299" "CTRPGNNTRKSIHIAPGRTFYATGEIIGDIRRAHC" "r5" "dy la bo" "B A1" "16102 pat347"
"1300" "CTRPNNNTRKSIRIGPGQAFYATNAIIGNIRQAHC" "r5" "dy la bo" "C" "6384 pat449"
"1301" "CTRPGNNTRKGIHIGPGRAFYTTGQIIGDIRQAHC" "r5" "dy la" "B" "711"
"1302" "CTRPNNNTRRSIHIGPGRAFYTRDIIGNIRQAHC" "r5" "dy la bo" "B" "21144 pat428"
"1303" "CTRPNNNTRKSISMGPGRAFYATGAIIGDIRQAHC" "r5" "dy la" "B" "10829"
"1304" "CTRPGNNTRRSVRIGPGQAFYATGEIIGNIRRAHC" "r5" "dy la bo" "C" "14721 pat238"
"1305" "CGRPGNNTSKGIHMGPGRAFYATENIIGDIRKAHC" "r5" "dy la" "B" "23094"
"1306" "CTRPNNNTRKSINIGPGRALYTTGEIIGDIRQAHC" "r5" "dy la bo" "B" "323 28172 258 pat1061"
"1307" "CTRPNNNTRKGIHIGPGRAFYTTGEIIGDIRQAHC" "r5" "dy la" "B" "28170 28171 44475"
"1308" "CTRPNNNTRKSIRIGPGQTFYATGDIIGNIREAHC" "r5" "dy la bo" "C" "2479 30602 pat861"
"1309" "CTRPNNNTRKGIHIGPGQAFYATGEIIGDIRRAHC" "r5" "dy la" "A A1" "4242"
"1310" "CTRPNNNTRKSIRIGPGQTFYANNAIIGNIRQAHC" "r5" "dy la bo" "C" "5339 pat539"
"1311" "CTRPYNNTRKGVHIGPGQAYYTTKIIGDIRQAHC" "r5" "dy bo" "D B" "3973 pat1048"
"1312" "CTRPNNNTRKSIRIGPGRTFYATGDIIGNIRKAYC" "r5" "dy la bo" "C B" "- 53377 pat492"
"1313" "CTRPNNNTRKSIRIGPGQTFYATGEIIGNIREAHC" "r5" "dy la" "C" "2483"
"1314" "CIRPSNNTRQSIHIGPGQALYTTGVIGDIRKAHC" "r5" "dy la" "D" "29459"
"1315" "CTRPNNNTRTSVRIGPGQTFYATGAIIGDIRKAYC" "r5" "dy la bo" "AG A1G" "3075 pat414"
"1316" "CTRPNNNTRKGIHIGPGSAFYTTGAIIGNIRQAHC" "r5" "dy la" "B" "19520"
"1317" "CTRPNNNTRRSMRIGPGQAFYATGDIIGDIRQAHC" "r5" "dy la bo" "C AG" "12320 pat555"
"1357" "CTRPSNNTRTRVTLGPGRVWYRTGEIIGDMRKAYC" "x4" "la" "01_AE" "715"
"1360" "CTRPNNYKKKRITTGPGRVLYTTGQIIGDIRRAYC" "x4" "la" "B" "381"
"1361" "CTRPNNYKKKRITVGPGRVLYTTGQIIGDIRRAHC" "x4" "la" "B" "381"
"1362" "CTRPNNYKKKRITIGPGRVLYTTGQIIGDIRRAYC" "x4" "la" "B" "381"
"1363" "CTRPNNYKRKRITTGPGRVLYTTGQIIGDIRRAYC" "x4" "la" "B" "381"
"1375" "CTRPYKNIRRRIHIGPGRAFYATSGIEGGIRQAYC" "x4" "la" "A1" "20556"
"1376" "CTRPGNNIRRSVRIGIGPGRKFYTTGDITGNIRQAHC" "x4" "la" "02_AG" "20519"
"1377" "CTRPGKIKKRHVRIGPGRAFWITGDIGGYIRQAHC" "x4" "la" "02A" "20528"
"1402" "CIRPNNNTRKSISFGPGQAFYATGDIIGDIRQAYC" "x4" "la" "BG" "27219"
"1403" "CIRPNNNTRESISFGPGQAFYATGDIIGDIRQAYC" "x4" "la" "BG" "27219"
"1404" "CTRPNNNTRKRVTMGPGKVWYATGEIIGDIKKAYC" "x4" "la" "BG" "27219"
"1408" "CTRPSNHTRKRVTLGPSRVYYTTGEITGDIRRAHC" "x4" "la bo" "B AE" "28163 pat73"
"1409" "CTRPNNHTRKRVTLGPSRVYYTTGEITGDIRRAHC" "x4" "la" "B" "28163"
"1410" "CTRPFNKQRTRTAIGQGQAFYRTEVITGDIRKAYC" "x4" "la bo" "01B AE" "NA pat67"
"1411" "CTRPSGNRRTRITMGPGRVFYRTGEIVGDIRKAHC" "x4" "la bo" "01_AE B" "NA pat9"
"1412" "CTRPYDTKIRMTRGPGKVFYHTGDIIGDIRKAFC" "x4" "la bo" "01_AE B" "NA pat6"
"1413" "CTRPYETKIRMTRGPGKVFYHTGDIIGDIRKAFC" "x4" "la bo" "01_AE B" "NA pat7"
"1415" "CTRPYESIRIRTSIGQGQVLDRTENIKGDIRKAYC" "x4" "la bo" "01_AE AE" "NA pat62"
"1419" "CRRPGNATRKSVRIGIGRGHTFYATGKIIGDIRKAYC" "x4" "la" "C" "NA"
"1420" "CTRPNNNTRKSVRIGIGRGQTFYATGEIVGDIRQAHC" "x4" "la" "C" "3413"
"1422" "CTRPNNNTRKRVRIGHRHLVYAHGEIIGNIRQAHC" "x4" "la" "C" "3410"
"1425" "CKRPNNNARRHIHIGPGRAFYATDIIGNIRQAYC" "x4" "la bo" "B AE" "31866 pat43"
"1426" "CKRPNNNARRRIHIGPGRAFYATDIIGNIRQAYC" "x4" "la" "B" "31866"
"1427" "CKRPNNNMRRHIHIGPGRAFYTTDIIGNIRRAYC" "x4" "la" "B" "31866"
"1428" "CKRPNNNMRRHIHIGPGRAFYTTDIIGNMRRAYC" "x4" "la" "B" "31866"
"1429" "CKRPNNNMRRHIHIGPGRAFYATDIIGNIRQAYC" "x4" "la" "B" "31866"
"1430" "CTRPNNNTRKGIHIGLGRRFYVTQIIGDVKRAHC" "x4" "la" "B" "30615"
"1431" "CTRPNNNTRKGIHIGLGRRFYVTQVIGDVKRAHC" "x4" "la" "B" "30615"
"1432" "CTRPNNNTRKGIHIGLGRRVYVTRQIIGDTKRAHC" "x4" "la" "B" "30615"
"1434" "CIRPGNNTSKRISIGPGRAFRATKIIGDIRKAHC" "x4" "la bo" "B AE" "30610 pat85"
"1435" "CIRPGNNTSKRISIGPGRAFRATKVIGDIRKAHC" "x4" "la" "B" "30610"
"1436" "CIRPGNNTSKRVSIGPGRAFRATKVIGDIRKAHC" "x4" "la" "B" "30610"
"1437" "CTRPNNNTRQRISIGPGRAFYTTRQVIGDIRQAHC" "x4" "la bo" "B AE" "30609 pat86"
"1438" "CTRPNNNTRQRISIGPGRAFYTTRQVVGDIRQAHC" "x4" "la" "B" "30609"
"1439" "CTRPNNNTRKRISIGPGRAFYTTRQVIGDIRQAHC" "x4" "la" "B" "30609"
"1440" "CTRPNNNTRNRISIGPGRAFYTTRQVIGDIRQAHC" "x4" "la" "B" "30609"
"1441" "CTRPSNNTRRRISIGPGRAFYTTRQVIGDIRQAHC" "x4" "la" "B" "30609"
"1442" "CTRPNNNTRRGVYIGPGKAFYTTDRIIGDIRQAHC" "x4" "la bo" "B AE" "30608 pat79"
"1443" "CTRPNNNTRRRISIGPGRAFTTRDIIGDIRQAHC" "x4" "la bo" "B AE" "30611 pat87"
"1444" "CTRPNNNTRRRLSIGPGRAFYATRDIIGDIRQAHC" "x4" "la" "B" "30611"
"1445" "CTRPNNNTRGRLSIGPGRAFYATRDIIGDIRRAHC" "x4" "la" "B" "30611"
"1446" "CTRPNNNTRKRITMGPGRVYYTTGQIIGNIRQAHC" "x4" "la bo" "B AE" "30613 pat77"
"1447" "CTRPNNNTMKSITIGPGRAFYTTGQIIGDIRQAHC" "x4" "la" "B" "30613"
"1449" "CSRPDNNTRKSVRIGPGQAFYTMDIIGDIRKAFC" "x4" "la" "02_AG" "35219"
"1450" "CTRPDNKINMKRIKIGPGRAFVATKGIRGDIRQAHC" "x4" "la" "C" "33803"
"1451" "CTRPDNKISMKRIKIGPGRAFVATKGIKGDIRQAYC" "x4" "la" "C" "33803"
"1452" "CTRPDNKINMKRIKIGPGRAFVATKGIKGDIRQAYC" "x4" "la" "C" "33803"
"1453" "CTRPNNNTRKSMRIGIGRGQTFYAMGRIIGDIRQAHC" "x4" "la" "C" "33804"
"1457" "CTRPNNNTRKSMRIGIGRGHAFYTTGKVIGNIRQAHC" "x4" "la" "C" "8182"
"1458" "CTRPNNNTRKNVRIGIGRGQTFNAMGRIIGNIRQAHC" "x4" "la" "C" "8189"
"1459" "CTRPNNNTRKRVSIGPGRAWYTTKQIVGDIRQAHC" "x4" "la" "B" "35919"
"1460" "CTRPSNRTRTRMTMGLGHVFYKTEIITGDIRKAYC" "x4" "la" "01_AE" "NA"
"1461" "CTRPFKTEIRITRGPGRVFYRTGNIVGDPRKAYC" "x4" "la" "01_AE" "NA"
"1465" "CTRPNNNTRKRVTLGPGRVWYTTGQIIGDIRKAHC" "x4" "la" "B" "35331"
"1467" "CTRPNTKTRKRIHIGPGRAFYTTKTVRDIRQAHC" "x4" "la" "B" "NA"
"1468" "CIRPNNNTRKSIPLGPGKAWYTTGEIIGDIRKAHC" "x4" "la" "B" "40727"
"1469" "CTRPNNNTRKRIGIGPGRTLYAARAIIGDIRQAHC" "x4" "la" "08_BC" "40723"
"1470" "CTRPSNHQRKRITMGPGRVYYSTGEITGDIRKAYC" "x4" "la" "01_AE" "40726"
"1472" "CTRPNTNTRKIPIGPGRAFYTIGSITRDIRQAHC" "x4" "la" "BF1" "49980"
"1473" "CTRPGNNTIKSIKVGSGRIIYAKGRIIGDIRKAQC" "x4" "la" "29_BF" "49981"
"1475" "CTRPNNYTRKGIHLGGVGRAFYVKGQIIGDIRQAHC" "x4" "la" "BF1" "49988"
"1476" "CTRPNNNTKKGIYVGPGRKVYTTDRIIGDIRQAHC" "x4" "la" "B" "39072"
"1477" "CTRPNNNTKRGIYVGPGRKVYTTDRIIGDIRQAHC" "x4" "la" "B" "39072"
"1478" "CTRPNNNTKRGIYVGPGRKVYTTDRIIGNIRQAHC" "x4" "la" "B" "39072"
"1480" "CIRPNNNIRKGVRIGPGYAVFQARTIIGDIRQAHC" "x4" "la" "A1" "51780"
"1481" "CTRPSNNKRTRITMGPGRVFYRTGAIIGDIRKARC" "x4" "la" "01_AE" "NA"
"1485" "CTRPANKTRMRMTIGPGKVYYRTEDITGDIRKAYC" "x4" "la" "01_AE" "NA"
"1486" "CTRPYNNTRKSIGIGPGQAFYATGDIIGDIRQAHC" "x4" "la" "C" "NA"
"1488" "CTRPNINNVRNVRIGPGRALFKTGKMTGDIRQASC" "x4" "la" "C" "62187"
"1493" "CTRPSNNTRRRVRIGRGQAFDATGQIIGDIRQAHC" "x4" "la" "C" "62193"
"1494" "CTRPGNNTGRSVRIGLRTFYTTRKIIGDIRAAHC" "x4" "la" "C" "62195"
"1498" "CERPNNNTRRSIQIGPGRAWFEAEDIIGDIRKAHC" "r5" "la" "B" "NA"
"1499" "CTRPNDNTRKSINIAPGRAFYATGDIIGDIRQAHC" "r5" "la" "B" "NA"
"1501" "CTRPNNNTRKGIHFGPGQALYTTGAIIGDIREAHC" "r5" "la" "B" "NA"
"1504" "CPRPNNNTRKSVRIGPGQTFYATGDIIGDIRQAHC" "r5" "la bo" "02_AG C" "10004 pat873"
"1506" "CTRPNNNTRRSINIGPGRAFYATGDIIGDIRQAHC" "r5" "la" "B" "2953"
"1507" "CTRPNNNTRRSISIGPGRAFYATGDIIGDIRQAHC" "r5" "la" "B" "2954"
"1508" "CTRPNNNTRRSIHIGPGKAFYTGEIIRNIRQAHC" "r5" "la" "B" "2956"
"1509" "CTRPNNNTRRSIHIGPGKAFYTGRNNRNIRQAHC" "r5" "la" "B" "5829"
"1514" "CTRPNNNTRKSVRIGPGQTFYATGEIIGNIREAHC" "r5" "la bo" "C" "919 pat901"
"1515" "CTRPNNNTRRSMRIGPGQTFYATGEIIGDIRQAYC" "r5" "la bo" "C" "914 pat528"
"1521" "CTRPNNNTRKSIHIAPGRAYYATGDIIGDIRQAHC" "r5" "la" "B" "44772"
"1522" "CTRPNNNTRKSIHIAPGRTYYATGDIIGDIRQAHC" "r5" "la" "B" "44772"
"1523" "CTRPNNNTRKSIHMGPGKAFYTTGNIIGDIRKAHC" "r5" "la" "B" "44778"
"1524" "CTRPNNNTRKSIHMGPGRAFYTTGNIIGDIRQAHC" "r5" "la" "B" "44778"
"1525" "CTRPNNNTRKSIHMGPGRAFYTTGNIIGDIRKAHC" "r5" "la" "B" "44778"
"1526" "CTRPNNNTRKSIHMGPGRAFYTTGEIIGNIRQAHC" "r5" "la" "B" "44778"
"1527" "CTRPNNNTRKSIHMGPGRAFYTTGEIIENIRQAHC" "r5" "la" "B" "44772"
"1528" "CTRPSNNTRKSIHMGPGRAWYATGSITGDIRQAHC" "r5" "la" "B" "44769"
"1529" "CIRPSNNTRKSIHMGPGRAWYATGSITGDIRQAHC" "r5" "la" "B" "44769"
"1530" "CTRPSNNTRKGIHIGPGRAWYATGSITGDIRQAHC" "r5" "la" "B" "44769"
"1531" "CIRPGNNTGKSIPMGPGRAWYATGSIIGDIRQAHC" "r5" "la" "B" "44769"
"1532" "CIRPSNNTRKSIPMGPGRAWYATGSIIGDIRQAHC" "r5" "la" "B" "44769"
"1534" "CTRPNNNTRRGIHIGPGRAFYATGEIIGDIRQAHC" "r5" "la" "B" "44783"
"1535" "CTRPNNNTRKGIHVGPGRAFYATGEIIGDIRQAHC" "r5" "la" "B" "44783"
"1536" "CTRPNNNTRKSINIGPGRAFFATGDIIGDIRQAHC" "r5" "la" "B" "44774"
"1537" "CTRPDNNTRKSINIGPGRAFFATGDIIGDIRQAHC" "r5" "la" "B" "44774"
"1538" "CTRPGNNTRRSIHIAPGRAFYATGDIIGDIRKAHC" "r5" "la" "B" "44781"
"1539" "CTRPGNNTRKSIHIAPGSAFYATGVIIGDIRKAHC" "r5" "la" "B" "44781"
"1540" "CTRPGNNTRRSIRIGPGSAFYATGDIIGDIRKAHC" "r5" "la" "B" "44781"
"1541" "CTRPNNNTRKSIHMGPGGSFYATGDIIGNIRQAHC" "r5" "la" "B" "44775"
"1542" "CTRPNNNTRKSIPMGPGKFYATGEIIGNIRQAHC" "r5" "la" "B" "44772"
"1543" "CTRPNNNTRKSIHMGPGGSFYATGDIIGNIRQEHC" "r5" "la" "B" "44775"
"1544" "CIRPNNNTRTSMPMGPGRAFYAMGDIIGDIRQAHC" "r5" "la" "B" "44763"
"1545" "CIRPNNNTRTSIPMGPGRAWYAMGDIIGDIRQAHC" "r5" "la" "B" "44772 44763"
"1546" "CTRPNNNTRKSIHIGPGRAFYTTGQIVGDIRKAHC" "r5" "la" "B" "44779"
"1547" "CTRPNNNTRKSIHIGPGRAFYTTGQIVGDVRKAHC" "r5" "la" "B" "44779"
"1548" "CTRPNSNTRKGIHIGPGRAFYTTGEIVGDIRQAHC" "r5" "la" "B" "44779"
"1549" "CTRPNNNTRKSIHIGPGRAFYARGDIIGDIRQAHC" "r5" "la" "B" "44773"
"1551" "CTRPNNNTRKSIPIGPGRAFYARGDIIGDIRQAHC" "r5" "la" "B" "44770"
"1553" "CTRPNNNTRKSIHIGPGRAVYATGQIIGDIRQAHC" "r5" "la" "B" "44768 44762"
"1554" "CTRPNNNTKKSIHIGPGRAVYATGQIIGDIRQAHC" "r5" "la" "B" "44768"
"1555" "CTRPNNNTRKSIPIGPGRAVYATGQMIGDIRQAHC" "r5" "la" "B" "44777"
"1556" "CTRPNNNTRKSIHIGPGRAFYATGDIIGDIIQAHC" "r5" "la" "B" "44767"
"1557" "CTRPYEKKKSRRIRIGPGRTFHTTGSIGDIRRAHC" "r5" "la" "B" "44776 44766"
"1558" "CTKPYKKKKSRRIHIGPGRTFHTTGSIGDIRRAHC" "r5" "la" "B" "44776 44766"
"1559" "CTRPNNNTRKGIHIGPGGAIYATGAITGDIRQAHC" "r5" "la" "B" "44782 44761"
"1560" "CTRPNNNTRKGIHIGPGGAFYATGAITGDIRQAHC" "r5" "la" "B" "44782"
"1561" "CTRPNNNTRKGIHIRPGGAIYATGAITGDIRQAHC" "r5" "la" "B" "44782"
"1562" "CTRPNNNTRKGIHTGPGGAIYATGAIIGDIRQAHC" "r5" "la" "B" "44761"
"1563" "CTRPNNNTRKGIHIGPGGAIYATGAIIEDIRQAHC" "r5" "la" "B" "44761"
"1564" "CTRPNNNTRKSISIGPGRAFYAHGDIVGDIRQAHC" "r5" "la" "B" "44764"
"1565" "CTRPNNNTRKGIAIGPGRAVYATEKIVGDIRQAHC" "r5" "la" "B" "44771"
"1567" "CIRPNNNTRKGIHIGPGRTFYATGEIIGNIRQAHC" "r5" "la" "B" "44780"
"1568" "CIRPNNNTRKGIHIGPGRTFYGTGEIIGNIRQAHC" "r5" "la" "B" "44780"
"1569" "CTRPNNNTRKSIPLGAGRAWYATGDIIGDIRQAHC" "r5" "la" "B" "44765"
"1572" "CTRPNNNTRKSIPIGPGRALYATGDIIGEIRQAFC" "r5" "la bo" "B C" "1112 pat329"
"1573" "CTRPNNNTRKGIHIGPGRALYATGDIIGKIRQAHC" "r5" "la" "B" "1112"
"1574" "CTRPNNNTRKSIHVGPGRALYATGDIIGEIRQAFC" "r5" "la" "B" "1112"
"1575" "CTRPNNNTRKGIHIGPGKALYATGDIIGKIRQAHC" "r5" "la" "B" "1112"
"1576" "CTRPSNNTRKSINIGPGRAFYTTGEIIGDIRKAHC" "r5" "la" "B" "1113"
"1577" "CTRLNNNTRKSIHMGPGRAFYTTGEIIGDIRQAHC" "r5" "la" "B" "1113"
"1578" "CTRLNNNTRKSIHMGPGRAFYATGEIIGDIRQAHC" "r5" "la" "B" "1113"
"1579" "CTRPNNNTRKSIHIGPGRAFYTTGDIIGNIRQAHC" "r5" "la" "B" "1114"
"1580" "CTRPSNNTRKSIPIGPGRAFYTTGEIIGDIRQAHC" "r5" "la bo" "B" "1115 pat639"
"1581" "CTRPNNNTRKSIPIGPGGAFYTTGEIIGDIRKAHC" "r5" "la" "B" "1115"
"1582" "CTRPHNNTRKSIHIGPGRAFYATGEIIGDIRQAHC" "r5" "la bo" "B" "1116 pat612"
"1583" "CARPHNNTRKSIHIGPGRAFYATGQITGDIRQAYC" "r5" "la" "B" "1116"
"1584" "CTRPHNNTRKSIHIGPGRAFYATGQITGDIRQAYC" "r5" "la" "B" "1116"
"1612" "CTRPSNNTRKSIRIGPGQTFYATNNIIGNIRQAHC" "r5" "la bo" "02_AG C" "9919 pat541"
"1613" "CIRPSNNTRKSIRIGPGQTFYATGAIIGDIRRAHC" "r5" "la bo" "02_AG C" "9958 pat313"
"1614" "CTRPGNNTRKSVRIGPGQTFYASGAIIGDIRQSHC" "r5" "la bo" "02_AG B" "7861 pat446"
"1615" "CTRPNNNTRKSVRIGPGQTFYATGEIVGNIRQAYC" "r5" "la bo" "02_AG B" "7862 pat527"
"1616" "CVRPGNNTIRSIRIGPGQSFHGTGNIIGDIRQAHC" "r5" "la bo" "02_AG B" "7863 pat180"
"1619" "CTRPNNNTRKSIHIGPGRKIYTTGKIIGDIRQAHC" "r5" "la" "B" "323"
"1620" "CTRPNNNTRKSIHIGPGRAIYTTGKIIGDIRQAHC" "r5" "la" "B" "323"
"1622" "CTRPNNNTRKSINLGPGRALYTTGEITGDIRQAHC" "r5" "la" "B" "13789"
"1623" "CTRPNNNTRKSINLGPGRALYTTGEIIGDIRQAHC" "r5" "la" "B" "13789"
"1656" "CTRPNNNTSKSIPLGPGRAFHTTGRIIGDIRQAHC" "r5" "la bo" "B C" "11550 pat916"
"1662" "CTRPNNNTRKSIRIGPGQTFYATGEIIGNIRQAHC" "r5" "la bo" "C" "13772 pat842"
"1663" "CTRPNENRRKSIRIGPGQAFYATGDIIGDIRQARC" "r5" "la bo" "C B" "30603 pat367"
"1664" "CTRPNNNTRKSIRIGPGQTFYATGDIIGNIRQAYC" "r5" "la bo" "C" "13775 37359 40721 pat860"
"1665" "CTRPGNNTRKSIRIGPGQTFYATGDIIGDIRQAHC" "r5" "la bo" "C 07_BC B" "13777 37355 61313 62194 pat567"
"1666" "CARPSNNTRTSIRIGPGQTFYATGAITGDIRQAHC" "r5" "la bo" "C A" "15850 pat340"
"1667" "CIRPNNNTRKSIRIGPGQTFYATGDIVGDIRQAYC" "r5" "la bo" "C" "13780 pat394"
"1668" "CTRPGNNTRKSIRIGPGQTFYATGEIIGNIRQAHC" "r5" "la bo" "C 07_BC" "30604 35320 pat837"
"1672" "CTRPSNNTRTSMTIGPGQVFYRTGDIIGDIRQAYC" "r5" "la" "01_AE" "27850 27867"
"1673" "CTRPSNNTRTSITIGPGQVFYRTGEITGDIRKAYC" "r5" "la" "01_AE" "27869"
"1674" "CTRPSSNTRTSIRIGPGQVFYRTGDIIGDIRKAYC" "r5" "la" "01_AE" "27844"
"1675" "CTRPSNNTRTSIRIGPGQVFYRTGDIIGNIRKAYC" "r5" "la" "01_AE" "27844"
"1676" "CTRPNNNVRTSMTIGPGQVFYRTGEIIGNIRRAYC" "r5" "la" "01_AE" "27847"
"1685" "CIRTGNNTRKSVRIGPGQTFYATDGIIGDIRKAYC" "r5" "la bo" "C A1" "7355 pat245"
"1686" "CIRPNNNTRKSIRIGPGQSFHATGEIIGNIRQAHC" "r5" "la bo" "C" "14879 pat323"
"1687" "CIRPNNNTRESIRIGPGQAFYATGGIIGDIRQAHC" "r5" "la bo" "C B" "14880 pat360"
"1688" "CTRPGNNTRQSIRIGPGQAFYTNNIIGDIRQAHC" "r5" "la bo" "C D" "7353 pat298"
"1689" "CSRIGNNTRTSIGIGPGQAFFATGDIIGNIRKAHC" "r5" "la bo" "C B" "7354 pat225"
"1690" "CTRPSNNTRKSVRIGPGQAFFATGEIIGDIRQAHC" "r5" "la bo" "C B" "32718 pat689"
"1691" "CTRPSNNTRKSINMGPGRAFYTTGEIIGDIRQAHC" "r5" "la bo" "B C" "28163 pat455"
"1693" "CTRPSNNTRKSINMGPGRAFYTTGEIIGNIRQAHC" "r5" "la" "B" "28163"
"1694" "CTRPNNNTRKSINIGPGRAWYATGQIIGDIRQAYC" "r5" "la bo" "B CD" "28162 pat940"
"1695" "CTRPSNNTRKSINVGPGRAWYATGQIIGDIRQAYC" "r5" "la" "B" "28162"
"1696" "CTRPDNNTRKSITMGPGRVFYRPGDIIGDIRKAYC" "r5" "la bo" "01_AE C" "NA pat103"
"1697" "CTRPFNNTRTSIHIGPGQAFYKTGGIIGDIRQAYC" "r5" "la bo" "01_AE B" "NA pat254"
"1698" "CTRPSNNTRTSISFAPGQAFYQTGDIIGDIRKAFC" "r5" "la bo" "01_AE B" "NA pat178"
"1699" "CTRPSKHTRTSISFAPGQAFYQTGDIIGDIRKAFC" "r5" "la bo" "01_AE B" "NA pat179"
"1700" "CTRPSNNTRTSITIGPGQVFYRAGDIIGNIRKAYC" "r5" "la bo" "01_AE D" "NA pat146"
"1701" "CTRPSNNTRKSTPIGPGQVFYRTGDIIGDIRQAFC" "r5" "la bo" "01_AE C AG" "NA pat110 pat111"
"1702" "CTRPSNNTRSSTPIGPGQVFYRTGDIIGDIRQAFC" "r5" "la bo" "01_AE C" "NA pat112"
"1703" "CIRPSNNTRTSIHIGPGQSFYKTGDIVGNIRQAYC" "r5" "la bo" "01_AE B" "NA pat174"
"1704" "CTRPSNNTRTSITTGPGRIFFRTGEIIGDIRQAYC" "r5" "la bo" "01_AE AG AE" "NA pat101 pat102"
"1705" "CTRPSNNTRTSIRIGPGQLFYRTGDIIGNPRQAYC" "r5" "la bo" "01_AE B" "NA pat106"
"1706" "CTRPSNNTRTSITIGPGKVFYQTGDIIGDIRKAFC" "r5" "la bo" "01_AE AG" "NA pat113"
"1707" "CTRPSENVRTGIHIGPGQVFYRTGDIIGDIRRAYC" "r5" "la bo" "01_AE A1U" "NA pat105"
"1708" "CIRPSNNTRTSVAIGPGAAFYKTGDIIGDIRKAHC" "r5" "la" "01_AE" "NA"
"1709" "CIRPSNNRTSVAIGPGAAFYKTGDIIGDIRKAHC" "r5" "la bo" "01_AE B" "NA pat171"
"1710" "CTRPSDNVRTSVGIGPGAVFYRTGDVIGDIRKARC" "r5" "la bo" "01_AE C" "NA pat99"
"1711" "CTRPFNNTRTGIHIGPGQVFYRTGEIIGDIRKAYC" "r5" "la bo" "01_AE G" "NA pat104"
"1712" "CTRPSNNTRTSINIGPGRVFYRPGDIIGDIRKAYC" "r5" "la bo" "01_AE A" "NA pat117"
"1714" "CTRPSNNTRTSIHIGPGQVFYRTGDIIGNPRRAYC" "r5" "la bo" "01_AE B AG" "NA pat107 pat108"
"1719" "CTRPANNTRKSMRIGPGQTFYATGDITGNIRRAHC" "r5" "la" "02_AG" "32946"
"1720" "CTRPGNNTRKSMRIGPGQTFFATGDIIGDIRQAHC" "r5" "la" "C" "32948"
"1721" "CTRPGNNTRRSISMGPGRAIYATGEIIGDIRQAYC" "r5" "la" "B" "32949"
"1722" "CTRPNNNTRKSITIGPGRAFYATGDVIGDIRQAHC" "r5" "la" "B" "32951"
"1723" "CTRPNNNTRKSIRIGPGQAFYTTGEIIGDIRQAHC" "r5" "la" "B" "32952"
"1724" "CIRPNNNTRKSINIGPGRAFYTTGAITGDIRQAHC" "r5" "la" "B" "32953"
"1726" "CTRPNNNTRKSIHIGPGRALYAQDIIGDIRQAHC" "r5" "la" "B" "32955"
"1727" "CIRPGNNTRKSVRIGPGQAFYATGEIIGDIRKAHC" "r5" "la" "C" "32956"
"1744" "CTRPNNNTRKSIRIGPGQAFYATGDIIGNIREAHC" "r5" "la" "C" "32957 49458"
"1745" "CIRPNNNTRESVRIGPGQAFYARGDIIGDIRQAHC" "r5" "la" "02_AG" "32945"
"1746" "CTRPNNNTRKSISLGPGQAIYATGDIIGNIRQAHC" "r5" "la" "G" "39214"
"1747" "CTRPSNNTRKSIRFGPGQAFYATDEIIGDIRQAHC" "r5" "la" "G" "39218"
"1748" "CTRPSNNTRKSISLGPGQAFFATGDIIGDIRQAHC" "r5" "la" "G" "39215"
"1749" "CTRPNNNTRRSIPLGPGQAFYATGDIIGDIRQAHC" "r5" "la" "G" "39216"
"1750" "CIRPNNNTRRSIHLGPGRAFYATDIIGDIRQAHC" "r5" "la" "G" "39217"
"1751" "CIRPGNNTRRSISLGPGQAFYATGDIIGDIRQAHC" "r5" "la" "G" "39219"
"1752" "CIRPNNNTRKSIRIGPGQTFYATGDIIGDIRQASC" "r5" "la" "C" "37358"
"1753" "CTRPGNNTRKSIRIGPGQTFYATGGIIGNIRQAHC" "r5" "la" "C" "37357"
"1754" "CTRPNNNTRQSIRIGPGQVFYATGAIIGDIRQAYC" "r5" "la" "C" "37354"
"1755" "CTRPDNNTRKSIRIGPGQTFYATGDIIGDIRQAHC" "r5" "la" "C" "37355"
"1756" "CTRPNNNTRRSIRIGPGQTFYATGDIIGNIRQAYC" "r5" "la" "C" "37359"
"1769" "CTRPNNNTRKSVGMGPGRAIYATGDIIGDIRQAHC" "r5" "la" "C" "NA"
"1775" "CTRPGNNTRTSIRIGPGQTFYANNPIIGDIRQAYC" "r5" "la" "C" "NA"
"1776" "CTRPNNNTRKSIRIGPGQTLFATGAIIGNIRQAHC" "r5" "la" "C" "NA"
"1777" "CTRPNNNTRRGIGIGPGQTFFATDAIIGDIRQAHC" "r5" "la" "C" "NA"
"1783" "CIRPNNNTRKSMRIGPGQTFYATGDIIGDIRQAYC" "r5" "la" "C" "NA"
"1785" "CTRPGNNTRRSVRIGPGQVFYATGEIIGDIRQAHC" "r5" "la" "C" "NA"
"1786" "CTRPSNNTRESIRIGPGQTFYATGDIIGDIRQAYC" "r5" "la" "C" "NA"
"1787" "CTRPSNNTRTSIRIGPGQAFYATGAITGDIRQAHC" "r5" "la" "C" "NA"
"1796" "CTRPGNNKRKSMRIGPGQTFYATGDVIGDIRKAQC" "r5" "la" "C" "NA"
"1799" "CTRPGNNTRESIRIGPGQTFYATGDIIGNTRQAYC" "r5" "la" "C" "NA"
"1801" "CTRPYNNTRRSVRIGPGQAFYTTGEVIGDIRQAYC" "r5" "la" "C" "NA"
"1806" "CTRPNNNTRQGIHIGPGQALYTSRVIGDIRQAHC" "r5" "la bo" "D B" "NA pat1053"
"1808" "CSRPNNNTRQSIRIGPGQAFYAMGDIIGDIRKAYC" "r5" "la bo" "D B" "NA pat333"
"1810" "CIRPGNNTSKGIHIGPGRTFFANDRIIGDIRSAHC" "r5" "la bo" "02_AG AG" "NA pat915"
"1811" "CIRPGNNTRKSMRIGPGQTFYATGDIIGDIRQAHC" "r5" "la bo" "02_AG C" "NA pat870"
"1818" "CTRPHNNTRKSVHIGPGQAFYATGDIIGDIRQAHC" "r5" "la bo" "02_AG C" "NA pat382"
"1822" "CTRPNNNTRKSVRIGPGQAFYATDIIGDIRQAYC" "r5" "la bo" "02_AG C" "NA pat853"
"1827" "CTRLNNNTRTSIRIGPGQSFHATGQIVGDIRQAHC" "r5" "la bo" "02_AG B" "NA pat299"
"1829" "CIRPNNNKRRSVRIGPGQTFYATGDIIGNIRQAYC" "r5" "la bo" "02_AG H" "NA pat525"
"1838" "CTRPSNNTIKGIHIGPGRAFYTTGQIIGDIRQAHC" "r5" "la bo" "02_AG B" "NA pat627"
"1840" "CTRPNNNTRKSVHLGPGQAFYATGDIIGDIRQAYC" "r5" "la bo" "02_AG C" "NA pat529"
"1842" "CIRPGNNTRKSVRIGPGQTFYATGDIIGDIRQAHC" "r5" "la bo" "02_AG C AG" "NA 62198 pat879"
"1843" "CTRPNNNTRTSIRIGPGQTFYANNGIIGDIRQAHC" "r5" "la bo" "02_AG C" "NA pat322"
"1845" "CTRPNNNARKSINIGPGRAFYAATDIIGDIRQAHC" "r5" "la bo" "B -" "31865 pat292"
"1846" "CTRPNNNTRKSINIGPGRAFYAATDIIGDIRQAHC" "r5" "la" "B" "31865"
"1847" "CTRPNNNTRKSINIGPGRAFYAATGIIGDIRQAHC" "r5" "la" "B" "31865"
"1848" "CTRPNNNTRKSINIGPGGAFYAATDIIGDIRQAHC" "r5" "la" "B" "31865"
"1849" "CTRFNNNTRKGIHIGPGRAFYATGDIIGNIRQASC" "r5" "la bo" "B" "31861 pat351"
"1850" "CTRFNNNTRKSIHIGPGRAFYATGDIIGNIRQASC" "r5" "la" "B" "31861"
"1851" "CTRFYNNTRKSIHIGPGRAFYATGEIIGNIRQASC" "r5" "la" "B" "31861"
"1853" "CTRFNNNTRKSVHIGPGRAFYATGDIIGNIRQASC" "r5" "la" "B" "31861"
"1854" "CTRFNNNTRKSIHIGPGRAFYATGEIIGNIRQASC" "r5" "la" "B" "31861"
"1855" "CTRFNNNTRKSMHIGPGRAFYATGEIIGNIRQASC" "r5" "la" "B" "31861"
"1856" "CTRPNNNTRKGIHIGPGRAFYATEKITGDIRQAHC" "r5" "la bo" "B -" "31857 pat357"
"1857" "CTRPNNNTRKGIHIGPGRAYYATEKITGDIRQAHC" "r5" "la" "B" "31857"
"1858" "CTRPSNNTSGSIHIGPGRAFDATKTITGDIRQAHC" "r5" "la bo" "B C" "31862 pat914"
"1859" "CTRPSNNTSGSIHIGPGKAFDATKTITGDIRQAHC" "r5" "la" "B" "31862"
"1860" "CTRPGNNTSKSIHIGPGRAFDATKTITGDIRQAHC" "r5" "la" "B" "31862"
"1861" "CTRPSNNTSTSIHIGPGRAFDATKTIIGDIRQAHC" "r5" "la" "B" "31862"
"1862" "CTRPSNNTSQSIHIGPGRAFDATKTITGDIRQAHC" "r5" "la" "B" "31862"
"1863" "CTRPSNNTSGSIHIGPGRAFDATKTITGDIRQVHC" "r5" "la" "B" "31862"
"1864" "CTRPNNNTRKSIRIGPGQTFFATEIVGNIRQAHC" "r5" "la bo" "C A1" "31854 pat435"
"1865" "CTRPNNNTRKSIRIGPGQTFFATEIVGNIREAHC" "r5" "la" "C" "31854"
"1866" "CTRPNNNTRRGIHIGPGRAFYATDIIGDIRQAHC" "r5" "la bo" "B A1" "31863 pat391"
"1867" "CTRPNNNTRRGIHMGPGRAFYATDIIGDIRQAHC" "r5" "la" "B" "31863"
"1868" "CTRPNNNTRKSIHIAPGRAFYATGDIIGDIRQAHC" "r5" "la" "B" "31860 NA"
"1869" "CTRPNNNTRKSIPIGPGRAFFATGDIIGDIRQAHC" "r5" "la" "B" "31860"
"1870" "CTRPNNNTRRSVHIGPGQAFYATGDIIGDIRKAHC" "r5" "la" "02A1" "35977"
"1871" "CTRPNNNTRKSIHIGPGQAFYATGDIIGDIRKAHC" "r5" "la" "F1 F" "34294 NA"
"1872" "CTRPNNNTRKSISLGPGQAFYATGDIIGDIRQAHC" "r5" "la" "G" "35974"
"1873" "CTRPGNNTRKSMRIGPGQTFFATGDIIGNIRQAHC" "r5" "la" "C" "35953"
"1874" "CARPGNNTRTSVRIGPGQAFYATGDIIGDIRQAHC" "r5" "la" "A1" "35967"
"1875" "CIRPNNNTRKSIHIGPGRAFYAQDIIGDIRQAHC" "r5" "la" "B" "35973"
"1876" "CTRPNNNTRQGIHIGPGRAFYATTDIVGNIRKAHC" "r5" "la" "B" "35966"
"1878" "CTRPGNNTRRGIHMGPGRVLYATGEIIGNIRQAHC" "r5" "la" "47_BF" "34436"
"1879" "CTRPNNNTRKSIHLGPGQAIYATGAIIGDIRQAHC" "r5" "la" "G" "34065"
"1880" "CIRPNNNTRKSIHMGPGRAFYATGDVIGDIRKAYC" "r5" "la" "B" "35958"
"1881" "CTRPNNNTRKSIRIGPGQTFFAAGDIIGDIRQAYC" "r5" "la" "02_AG" "NA"
"1882" "CSRPNNNTRKSVRIGPGQTFYATGDIIGDIRQAHC" "r5" "la" "02_AG" "NA"
"1883" "CTRPNNNTRKGISIGPGRAFYATGDIIGDIRKAHC" "r5" "la bo" "B C" "30610 pat470"
"1884" "CTRPNNNTRKGISIGPGRAFYATGGIIGDIRKAHC" "r5" "la" "B" "30610"
"1885" "CTRPGNNTRKSIRIGPGQVFYATDEIIGDIRQAHC" "r5" "la" "G" "39220"
"1886" "CTRPNNNTRKSISLGPGQAIYATGAIIGDIRQAHC" "r5" "la" "G" "34065"
"1887" "CTRPNNNTRKSIRIGPGQALYATGAIIGDTRQAHC" "r5" "la" "G" "39221"
"1888" "CSRPNNNTRKSIQLGPGRAIYATGEIIGDIRKAHC" "r5" "la" "F1" "39227"
"1889" "CIRPNNNTRRSVRIGPGQAFYATGDIIGNIRQAHC" "r5" "la" "A" "35235"
"1890" "CTRPNNNTRRSVRIGPGQAFYATGDIIGDIRQAHC" "r5" "la" "A" "35235"
"1891" "CTRPSNNIRSSVRIGPGQAFYATGDIIGDIRKAYC" "r5" "la" "A" "35235"
"1892" "CTRPNYNTRRSVGIGPGRHTFYAAGAIIGDIRRAHC" "r5" "la" "02_AG" "35220"
"1893" "CTRPNNNTRRSVGIGPGQTFYAAGEIIGDIRRAHC" "r5" "la" "02_AG" "35220"
"1894" "CTRPNNNTRKGIGIGPGQTFYAAGEIIGDIRRAHC" "r5" "la" "02_AG" "35220"
"1895" "CTRPNNNTRKGIGIGPGQTFYAADAIIGDIRRAHC" "r5" "la" "02_AG" "35220"
"1896" "CIRPNNNTRKSIRIGPGQTFYATGDIIGDIRQAYC" "r5" "la" "02_AG" "35215"
"1897" "CTRPSNNTRKSVHIGPGQAFYAIGDIIGKIRQAHC" "r5" "la" "A" "35210"
"1898" "CTRPNNNTRKSVHIGPGQAFYSIGGIIGDIRQAHC" "r5" "la" "A" "35210"
"1899" "CTRPSNDTRKSVHIGPGQAFYAIGDIIGKIRQAHC" "r5" "la" "A" "35210"
"1900" "CIRPNNNTRKSVHIGPGQAFYSIGGIIGDIRQAHC" "r5" "la" "A" "35210"
"1901" "CTRPGNNTRKGVHMGTGKTFYATGDIIGDIRQAHC" "r5" "la" "02_AG" "35224"
"1902" "CTRPNDNIRKSVRIGPGQAFYTTGEVIGNIRQAHC" "r5" "la" "A" "35236"
"1903" "CTRPNNNTRKSVRIGPGQAFYTTGEVIGDIRQAYC" "r5" "la" "A" "35236"
"1904" "CTRPNSNTRKSVRIGPGQAFYTTGEVIGDIRQAYC" "r5" "la" "A" "35236"
"1905" "CTRPNNNTRKSVRIGPGQAFYTTGEVIGDMRQAYC" "r5" "la" "A" "35236"
"1906" "CTRPNDNIRKSVRIGPGQAFYTTGEVIGNIRQAYC" "r5" "la" "A" "35236"
"1907" "CTRPNNNTRKSVRIGPEQAFYTTGEVIGDIRQAYC" "r5" "la" "A" "35236"
"1908" "CIRPNNNTRKSINIGPGRAFYAAGEIIGDIRQAHC" "r5" "la" "B" "35969"
"1909" "CTRPNNNTRKSIRFGPGQAFYATGDIIGDIRKAHC" "r5" "la" "BF1" "35956"
"1910" "CTRPNNNTRKSIHLGAGKAIYTTGAIIGNIRQAHC" "r5" "la" "B" "34437"
"1911" "CTRPGNNTRTSIRIGPGQTFYATGDIIGDIRQAHC" "r5" "la" "C" "41168"
"1912" "CIRPGNNTRKSIRIGPGQTFFATGDIIGDIRRAHC" "r5" "la" "C" "41170"
"1913" "CTRPNNNTRKSVRIGPGQTFYATGDIIGNTRQAYC" "r5" "la" "C" "41160"
"1914" "CARPGNNTKKSVRIGPGQTFYATGDIIGDIRQAHC" "r5" "la" "C" "41158"
"1915" "CARPGNNTRKSVRIGPGQAFYATGDIIGDIRQAHC" "r5" "la" "C" "41158"
"1916" "CTRPNNNTRQSIRIGPGQAFYATGDIIGDIRQAHC" "r5" "la" "C" "41167"
"1917" "CTRPNNNTRRGIRIGPGRAFYATAIIGDIRQAHC" "r5" "la" "B" "31863"
"1918" "CTRPSNNTRKSIRFGPGQAFYATGDITGDIRQAYC" "r5" "la" "G" "1383"
"1919" "CTRPSNNTRKSISFGPGQVLYATGEIIGNIRQAHC" "r5" "la" "G" "39223"
"1920" "CARPSNNTRKSIGIGPGQAIYTTGEIIGDIRQAHC" "r5" "la" "G" "39224"
"1921" "CIRPNNNTRKSIRIGPGQAFFATGDIIGDIRQAHC" "r5" "la" "02A1" "35976"
"1923" "CTRPNNNTRKSIHVGWGRALYTTGQIIGDIRKAHC" "r5" "la" "B" "35964"
"1924" "CTRPNNNTRKSIQLGPGRAFYATGEIIGDIRKAHC" "r5" "la" "BF1" "35968"
"1925" "CLRPNNNTRKGIHIGPGRAFYTTGEIIGDIRQAHC" "r5" "la" "B" "35955"
"1932" "CTRPGNNTRKSIPIGPGQALYATGAIIGDIRQAHC" "r5" "la" "G" "39226"
"1933" "CARPNNNTRKSIHIAPGRAFYTTGSIIGDIRQAHC" "r5" "la" "B" "36092"
"1934" "CARPNNNTRKSIHIAPGRAFHTTGSIIGDIRKAYC" "r5" "la" "B" "36092"
"1936" "CIRPNNNTRKSIHIGPGRAFYTTGEIIGDIRQAYC" "r5" "la" "B" "36093"
"1937" "CTRPNNNTRRSISLGPGRSIYTTGQIIGDIRQAHC" "r5" "la" "B" "36094"
"1939" "CIRPNNNTRKSIHIAPGRAFYATGDIIGDIRQAHC" "r5" "la" "B" "36097"
"1940" "CTRPNNNTRKSVRIGPGQAFYTTGEIIGDIRKAHC" "r5" "la" "F" "39848"
"1942" "CTRPNNNTRKSIRIAPGQVFYATNNIIGDIRQAHC" "r5" "la" "G" "49521"
"1943" "CTRPNNNTRKGIHIGPGRTLYATGEIIGDIRKAHC" "r5" "la" "B" "37142"
"1944" "CTRPNNNTRKSITLGPGKAFYATGGIIGDIRQAHC" "r5" "la" "G" "37139"
"1946" "CTRPNNNTRKGIHIGPGKTFFATDIIGDIRQAHC" "r5" "la" "B" "37140"
"1947" "CTRPNNNTRKSIPMGPGKAFYTTGEIIGDIRQAHC" "r5" "la" "B" "35075"
"1948" "CTRPNNNTKKSISIGPGRAFYTTGQIIGDIRQAHC" "r5" "la" "B" "35075"
"1949" "CTRPNNNTRKSIPIGPGKAFYTTGEIIGDIRQAHC" "r5" "la" "B" "35075 44475"
"1950" "CIRPNNNTRKSIPMGPGKAFYTTGDIIGDIRQAHC" "r5" "la" "B" "35075"
"1951" "CIRPNNNTRKGIHIGPGRAFYTTGQIIGDIRQAHC" "r5" "la" "B" "35075"
"1954" "CTRPSNNTRKSITMGPGRVYYRTGEIVGDIRKAYC" "r5" "la" "01_AE" "NA"
"1956" "CTRPSNNTITSTRIGPGQVFYRTGEIKGDIRKAYC" "r5" "la" "01_AE" "NA"
"1958" "CTRPSNNTRTSMTIGPGQVLYRTGDITGDIRKAYC" "r5" "la" "01_AE" "NA"
"1961" "CTRPSNNTRTSTRIGPGQVFYRTGDIIGDIRKAYC" "r5" "la" "01_AE" "NA 53417 55852"
"1963" "CTRPSNKTRTSVRIGPGQVFYKTGDIIGDIRKAYC" "r5" "la" "01_AE" "NA"
"1965" "CTRPSNNTRTSTRIGPGQVFYRTGAIIGDIRKAYC" "r5" "la" "01_AE" "NA"
"1966" "CTRPSNNTRTSIRIGPGQMFYRTGDIIGDIRKAFC" "r5" "la" "01_AE" "NA"
"1969" "CTRPGNNTRTSITIGPGKVFYTGEIIGDIRKAYC" "r5" "la" "01_AE" "NA"
"1970" "CTRPSNNTRTSINIGPGQVFYRTGEIIGDIRKAYC" "r5" "la" "01_AE" "NA"
"1971" "CTRPSNNTRTSIPMGPGQVFYRTGDIIGDIRKAYC" "r5" "la" "01_AE" "NA"
"1972" "CTRPSNNTRTSMSIGPGQVFYRTGDIIGDIRKAYC" "r5" "la" "01_AE" "NA"
"1973" "CTRPSNNTRTSVTIGPGQIFYRTGEIIGDIRQAYC" "r5" "la" "01_AE" "NA"
"1975" "CTRPFNNTRTSINIGPGQVFYRTGDIIGDIRKAYC" "r5" "la" "01_AE" "NA"
"1976" "CIRPSNNTRTSISIGPGRTFYRTGDIIGDIRQAYC" "r5" "la" "01_AE" "NA"
"1977" "CTRPSNNTRTSITIGPGQLFYRTGDIIGDIRKAYC" "r5" "la" "01_AE" "61009"
"1978" "CTRPSNNTRTSITIGPGQLFYRTGDIIGDIRSAYC" "r5" "la" "01_AE" "NA"
"1979" "CTRPSNNTRTSTTIGPGQTFYRTGDIIGDIRKAFC" "r5" "la" "01_AE" "NA"
"1980" "CTRPSNNVRTSTRIGPGQVFYRTGSITGDIRKAYC" "r5" "la" "01_AE" "NA"
"1982" "CTRPSNNTRTSLTIGPGRVFYRTGDITGDIRKAYC" "r5" "la" "01_AE" "NA"
"1983" "CIRPNNNTRKSIRIGPGQTFYATGDVIGDIRQASC" "r5" "la" "C" "37358"
"1984" "CIRPNNNTRKSIGIGPGQTFYATGDIIGDIRQASC" "r5" "la" "C" "37358"
"1985" "CTRPGNNTRKSIRIGPGQTFYATGGIIGDIRQAHC" "r5" "la" "C" "37357"
"1986" "CTRPGNNTRKSIRIGPGQTFYATGEIIGDIRQAHC" "r5" "la" "C" "37357 49432"
"1987" "CIRPNNNTRQSIRIGPGQVFYATGDIIGDIRQAYC" "r5" "la" "C" "37354"
"1988" "CTRPNNNTRQSIRIGPGQVFYATGDIIGDIRQAYC" "r5" "la" "C" "37354"
"1990" "CERPNNNTRKSVHIGPGQAFYATGSIIGDIRAAYC" "r5" "la" "D" "62364"
"1991" "CIRPGNNTRKSIRFGPGQALYTNNIIGDIRGAYC" "r5" "la" "D" "62340"
"1994" "CTRPSNNTRKSVHIGPGQAFYATGDVIGDIRQAHC" "r5" "la" "A1" "62363 62360"
"2000" "CSRPGNNTRQGIHIGPGQALYTTKVIGDIRKAYC" "r5" "la" "A1D" "62353"
"2001" "CIRPNNNTRQSIHIGPGQALYTTDIIGDIRQAQC" "r5" "la" "D" "62361"
"2008" "CSRPNNNTRKSIPMGPGKAFYTTGEIIGDIRKAHC" "r5" "la" "F1" "39847 51286"
"2009" "CTRPNNNTRKSIPLGPGQAFYATGDIIGDIRQAHC" "r5" "la" "44_BF" "14803"
"2014" "CTRPNNNTRKSMRIGPGQAFYATGEIIGNIREAHC" "r5" "la" "C" "2674"
"2015" "CTRPNNNTRKSMRIGPGQTFYATGEIIGNIREAHC" "r5" "la" "C" "2674"
"2016" "CARPNNNTRKSMRIGPGQAFYATGEIIGNIREAHC" "r5" "la" "C" "2674"
"2017" "CTRPSNNTRKSMRIGPGQAFYATGEIIGNIREAHC" "r5" "la" "C" "2674"
"2018" "CIRPNNNTRTSIRIGPGQALFATNGIIGNIRQAYC" "r5" "la" "C" "36313"
"2019" "CIRPNNNTRTSIRIGPGQAFFATNGIIGNIRQAYC" "r5" "la" "C" "36313"
"2020" "CIRPNNNTRTSMRIGPGQAFFATNGIIGNIRQAYC" "r5" "la" "C" "36313"
"2021" "CTRPGNNTRQSMKIGPGQTFYATGDIIRDIRQAHC" "r5" "la" "C" "36317"
"2022" "CTRPGNNTRQSMRIGPGQTFYATGDIIGDIRQAHC" "r5" "la" "C" "36317"
"2023" "CTRPGNNTRQSMRIGPGQTFYATGDIIGDIRPAHC" "r5" "la" "C" "36317"
"2024" "CTRPGNNTRQSMRIGPGQTFYATGNIIGDIRQAHC" "r5" "la" "C" "36317"
"2025" "CTRPGNNTRQSMRIGPGQTFYATGDIIGDIRQTHC" "r5" "la" "C" "36317"
"2026" "CTRPGTNTRQSMRIGPGQTFYATGDIIGDIRQAHC" "r5" "la" "C" "36317"
"2027" "CTRPNNNIRKSIRIGPGQTFYATGDIIGDIRQAYC" "r5" "la" "C" "36308"
"2029" "CTRPNNNTRKSIRIGPGQTFYATGDIMGDIRQAYC" "r5" "la" "C" "36308"
"2030" "CTRPNNNTRKSIRIGPGQAFYATGDIIGDIRQAYC" "r5" "la" "C" "36308"
"2031" "CTRPGNNTRKSMWIGPGQAFYATGDIIGDIRQAYC" "r5" "la" "C" "36312"
"2032" "CTRPGNNTRKSMWIGPGQVFYATGDIIGDIRQAYC" "r5" "la" "C" "36312"
"2033" "CTRPGNNTRKGMWIGPGQAFYATGDIIGDIRQAYC" "r5" "la" "C" "36312"
"2034" "CTRPGNNTRESMWIGPGQAFYATGDIIGDIRQAYC" "r5" "la" "C" "36312"
"2035" "CTRPNNNTRKSISLGPGRAWYATGQIIGNIRQAHC" "r5" "la" "B" "35305"
"2036" "CIRPNNNTRKSIPLGQGRAWYTTGQIIGDIRQAHC" "r5" "la" "B" "35297"
"2037" "CTRPNNNTRKSIRIGPGQIFYATGDIIGDIRQAHC" "r5" "la" "BC" "35319"
"2038" "CTRPNDNRRKSIRIGPGQAFYATGEIIGDIRQAYC" "r5" "la" "BC" "35278"
"2039" "CTRPSNNTRKSIRIGPGQTFYATGDIIGDIRQAHC" "r5" "la" "C" "35311"
"2040" "CTRPNNNTRKSIRIGPGQTFYATGSIIGDIRQAYC" "r5" "la" "07_BC" "35284 40720"
"2041" "CARPSNNTRTSIALGPGQAWYRTGDITGDIRKAYC" "r5" "la" "01_AE" "35329"
"2042" "CTRPNNNTRRSIRIGPGQTFFAHGEIIGDIRQAHC" "r5" "la" "C" "35327"
"2043" "CTRPNNNTRKSMTLGPGRAWYTTGQIIGDIRKAHC" "r5" "la" "B" "35279"
"2044" "CERPNNNTRKSIRIGPGQTFYATGDIIGNIREAHC" "r5" "la" "BC" "35304"
"2045" "CTRPYNNTRKSITIGPGQVFYRQGEIIGDIRKAYC" "r5" "la" "01_AE" "35307"
"2046" "CTRPSNNTRTSVRIGPGQVFYRTGDITGDIRKAYC" "r5" "la" "01_AE" "35292"
"2047" "CIRPSTNTRTSVRIGPGQVFYRTGDIIGDIRKAYC" "r5" "la" "01_AE" "35328"
"2048" "CTRPNNNTLKSIQLGLGRAWHATGQIIGDIRQAHC" "r5" "la" "B" "35281"
"2050" "CTRPSNNTRKSIHLGQGRAWYTTGKIIGDIRQAHC" "r5" "la" "B" "35290"
"2051" "CTRPSNNTRKSIHMGPGRVLFATGEIIGNIRQAHC" "r5" "la" "B" "NA"
"2053" "CTRPNNNTRKSIHIAPGGAFYATGDIIGDIRQAHC" "r5" "la" "B" "NA"
"2054" "CTRPNNNTRKSISIGPGRAFYTTGDIIGNIRQAYC" "r5" "la" "B" "NA"
"2055" "CTRPNNNTRKSIHIVPGGAFYATGDIIGDIRQAHC" "r5" "la" "B" "NA"
"2056" "CSRPNNNTRKSIPIGPGRAFYATGDIIGDIRQAHC" "r5" "la" "B" "NA"
"2057" "CTRPSNNTRKSIPIGPGRAFYATGDIIGDIRQAHC" "r5" "la" "B" "NA"
"2058" "CTRPSNNTRKSIPMGPGKAFYATGEIVGDIRQAHC" "r5" "la" "B" "NA"
"2059" "CIRPNNNTRKSIHIAPGRAFYATGNIIGDIRKAYC" "r5" "la" "B" "NA"
"2060" "CTRPSNNTRRGIHMAVGRAFYATGQIIGDIRQAHC" "r5" "la" "B" "NA"
"2062" "CERTNNNTRKSIHIGPGQALYATTNIIGDIRKAHC" "r5" "la" "B" "NA"
"2063" "CTRPSNNTRKSITIGPGRAFYTTGQIIGNIRQAHC" "r5" "la" "B" "NA"
"2064" "CVRPNNNTRRSISFAPGQAFYATGDIIGDIRQAYC" "r5" "la" "G" "NA"
"2065" "CIRPNNNTRKGIHMGMGRAFYATGEVIGNIRQAHC" "r5" "la" "B" "NA"
"2067" "CVRPNNNTRRSIPLGPGKTFYAGEVIGDIRQAHC" "r5" "la" "B" "NA"
"2068" "CTRPNNNTRKSINIGPGRAFYAIGDIIGDIRQAHC" "r5" "la" "B" "NA"
"2069" "CTRPNNNTRESIRIGPGQTFYATGDIIGDIRQAYC" "r5" "la" "C" "NA"
"2070" "CTRPNNNTRRSIPIGPGRAFWATGDIIGDIRQAHC" "r5" "la" "B" "NA"
"2071" "CTRPHNNTRTSVHIGPGQAFYATGDIIGDIRQAHC" "r5" "la" "A" "NA"
"2072" "CTRPNNNTRRSINIGPGRAVYATGEIIGDIRVAHC" "r5" "la" "B" "NA"
"2073" "CTRPNNNTRKSINIGPGRAFYVAGEIIGDIRQAHC" "r5" "la" "B" "NA"
"2076" "CTRPNNNTRKSIHITPGRAFYATGDIIGDIRQAHC" "r5" "la" "B" "NA"
"2077" "CTRPNNNTRKSIPMGPGQALYATGEIIGDIRQAHC" "r5" "la" "B" "NA"
"2078" "CTRPNNNTRTGVHIGPGQTFYRTDDIIGDIRQAYC" "r5" "la" "A" "NA"
"2083" "CTRPNNNTRRSISIGPGRAFFATDIIGDIRQAHC" "r5" "la" "B" "NA"
"2085" "CTRPSNNTRKGIHMAVGRAFYATGQIIGDIRQAYC" "r5" "la" "B" "NA"
"2086" "CTRPHNNTRKSVRIGPGQTFYATGGIIGDIRQAYC" "r5" "la" "A" "NA"
"2088" "CTRPSNNTRKGIHMGPGKAFYATGEIRGDIRQAHC" "r5" "la" "B" "NA"
"2090" "CIRPNNNTRKGIHIGPGKAFYTTGSIIGDIRQAHC" "r5" "la" "B" "NA"
"2091" "CTRPNNNTRKSINIGPGRAFYATGAIIGDIRQAHC" "r5" "la" "B" "NA"
"2092" "CTRPNNNTRKGVHIGPGRTFFYTGDIIGDIRQAHC" "r5" "la" "B" "NA"
"2093" "CTRPSNNTRKGIHMAVGRAFYTTGQIIGNIRQAHC" "r5" "la" "B" "NA"
"2094" "CTRPNNNTRRSIHIAPGRAFYATGEIIGNIRQAHC" "r5" "la" "B" "NA"
"2096" "CERPNNNTRKSIHIAPGRTFYATGEIIGNIRQAHC" "r5" "la" "B" "NA"
"2097" "CIRPNNNTRRSIQMGPGKTFFTTGDIIGDIRRAHC" "r5" "la" "B" "NA"
"2098" "CTRPNNNTRRSIHLGPGRTIFATGTVIGEIRRAHC" "r5" "la" "B" "NA"
"2099" "CTRPSNNTRKSINIGPGRAFYATGDIIGDIRQAHC" "r5" "la" "B" "NA"
"2100" "CTRPNNNTRKSIPMGPGKAWYATGEIIGDIRQAYC" "r5" "la" "B" "NA"
"2101" "CTRPNNNTRKGIHMGPGGAFYATGEIIGNIRQAHC" "r5" "la" "B" "NA"
"2102" "CTRPNNNTRRSIHIAPGKTFYATGAIVGDIRQAYC" "r5" "la" "B" "NA"
"2104" "CIRPGNNTRTSVRIGPGQTFYATGDIVGNIRQAHC" "r5" "la" "A" "NA"
"2106" "CTRPNNNTRKSINIGPGKALYATGDIIGDIRQAHC" "r5" "la" "B" "NA"
"2107" "CTRPSNNTRKDIHIGPGRAFYTTGEIIGDIRKAHC" "r5" "la" "B" "NA"
"2108" "CTRPNNNTRTSIHMGPGKAFYTTGDIIGDIRKAYC" "r5" "la" "B" "NA"
"2109" "CTRPNNNTRKSIHFGPGQAFYATGDIIGDIRQAHC" "r5" "la" "G" "NA"
"2110" "CTRPNNNTRKSIHIGPGRAFYATGDIIGEIRQAYC" "r5" "la" "B" "NA"
"2111" "CTRPNNNTRKSIPIGPGKAFYTTGDIIGDIRQAHC" "r5" "la" "B" "NA"
"2112" "CTRPNNNTRKGIHIGPGRAFYATGEIVGDVRRAHC" "r5" "la" "A" "NA"
"2113" "CTRPNNNTMKSITIGPGRAFYATGSIIGDIRQAHC" "r5" "la" "B" "NA"
"2114" "CTRPNNNTRRSVPLGPGRAVYATGAIIGDIRQAYC" "r5" "la" "B" "NA"
"2115" "CTRPNNNTRKSIPIGPGSAFYATGDIIGDIRQAHC" "r5" "la" "B" "NA"
"2116" "CTRPNNNTRRSIRIGPGSYFATGDIIGDIRKAYC" "r5" "la" "B" "NA"
"2117" "CTRPNNNTRKSINIAPGRAFYATGDVIGDIRQAHC" "r5" "la" "B" "NA"
"2118" "CSRTGNNTRRSTRIGPGQTFYATGDIIGDIRQAHC" "r5" "la" "A" "NA"
"2120" "CTRPGNNTRKGIHIGPGRAFYATGDIIGDIRQAHC" "r5" "la" "B" "NA"
"2121" "CTRPNNNTRKGVQVGPGKALYITGSIIGDIRQAHC" "r5" "la" "B" "NA"
"2122" "CTRPNNNTRRSIHIAPGKAFYATGDVIGDIRQAHC" "r5" "la" "B" "NA"
"2124" "CIRPNNNTRKSINIGPGKAFYATGGIIGDIRQAHC" "r5" "la" "B" "NA"
"2125" "CTRPNNNTRRSINIAPGRAFYATGDVIGDIRQAHC" "r5" "la" "B" "NA"
"2126" "CTRPNNNTRKSIHIGPGRAFYATGGIIGNIRHAYC" "r5" "la" "B" "NA"
"2127" "CTRPNNNTRKSIPIGPGRAYVATGDIIGDIRKAHC" "r5" "la" "B" "NA"
"2128" "CTRPNNNTRKGITMGPGKAFYVTGGIVGDIRQAHC" "r5" "la" "B" "NA"
"2129" "CTRPNNNTRRSVHFAPGRAFYATGDIIGDIRQAHC" "r5" "la" "B" "NA"
"2131" "CIRPGNNTRKSIHIGPGRAFYATGNIIGDIRQAHC" "r5" "la" "B" "NA"
"2132" "CTRPNNNTRKSINIGPGRAFFTTGDIIGDIRQAHC" "r5" "la" "B" "NA"
"2133" "CTRPNNNTRKSIHIGPGRAFYTTGDIIGDIRKAHC" "r5" "la" "B" "NA 206"
"2134" "CTRPNNNTRKSINLGPGRTIYATGDIIGDIRQAHC" "r5" "la" "B" "NA"
"2135" "CTRPGNNTRKSVRIGPGQTFFATGAIIGDIRQAHC" "r5" "la" "A" "NA"
"2136" "CTRPNNNTRRGIHIGPGRTLFATDIIGDIRQAHC" "r5" "la" "B" "NA"
"2139" "CTRPNNNTRKGIPVGPGKAIYATGEIIGNIRQAHC" "r5" "la" "B" "NA"
"2141" "CTRPSNNTRKSISIGPGRAFYATGDIIGDIRQAHC" "r5" "la" "B" "NA"
"2142" "CIRPNNNTIKSIPIGPGRAFYATGKIVGDIRKAYC" "r5" "la" "B" "NA"
"2143" "CIRPNNNTRKSIHVGPGSALYTTKIIGNIRQAHC" "r5" "la" "B" "NA"
"2144" "CTRPNNNTRKGIHLGPGKAFYATGDIIGNIRQAHC" "r5" "la" "B" "NA"
"2145" "CTRPNNNTRKSISIGPGRAFFATGDIIGDIRQAHC" "r5" "la" "B" "NA"
"2146" "CTRPNNNTRKSIPMGPGAAIYATGAIIGDIRQAHC" "r5" "la" "B" "NA"
"2149" "CTRPNNNTRKSIHIAPGRTFYATGDIIGDIRQAHC" "r5" "la" "B" "NA"
"2155" "CTRPSNNTRKSIPIGPGRAFYATGDIIGNIRQAHC" "r5" "la" "B" "NA"
"2159" "CTRPNNNTRKSIHIAPGRAFYATGDIIGDIRQAYC" "r5" "la" "B" "NA"
"2161" "CTRPNNNTRKSIHIAPGRTFYTTGEIIGDIRQAHC" "r5" "la" "B" "44031 44039"
"2162" "CTRPNNNTRRSIHIAPGRTFYTTGEIIGDIRQAHC" "r5" "la" "B" "44039"
"2163" "CTRPNNNTRRGIHIGPGGAFYSTGDIIGDIRQAHC" "r5" "la" "B" "44032 44034"
"2164" "CTRPNNNTRRGIHIGPGGAFYSTGDIIGNIRQAYC" "r5" "la" "B" "44034"
"2165" "CTRPNNNTRRGIHIGPGGAFYSTGDIIGNIRQAHC" "r5" "la" "B" "44034"
"2166" "CIRPHNNTRKSIHIGPGRTFYATGDIIGDIRKAHC" "r5" "la" "B" "44036 44035"
"2167" "CTRPNNNTRKSIHIQPGRAFYATDIIGDIRQAHC" "r5" "la" "B" "44033 44030"
"2168" "CTRPNNNTRRGIHIQPGGAFYATDRIIGDIRQAHC" "r5" "la" "B" "44030"
"2169" "CTRPNNNTRKGIHLGPGGAFYTTGEIIGDIRKAHC" "r5" "la" "B" "39077"
"2170" "CTRPNNNTRRSIHIGPGSAFYATGDIIGDIRQAHC" "r5" "la" "B" "39076"
"2171" "CTRPNNNTRKSIHIGPGSAFYATGEIIGDIRQAHC" "r5" "la" "B" "39076 39909"
"2172" "CTRPNNNTRRSIHIGPGSAFYATGEIIGDIRQAHC" "r5" "la" "B" "39076"
"2173" "CTRPNNNTRKSIHIGPGSAFYATGEIIGDMRQAHC" "r5" "la" "B" "39076"
"2174" "CTRPNNNTRKGIHIGPGGAVYATGAIIGNIRQAHC" "r5" "la" "B" "39075"
"2175" "CTRPNNNTRKSISMGPGRAFYATGGIIGNIRQAHC" "r5" "la" "B" "39075"
"2176" "CTRPNNNTRKSIHMGPGGAVYATGAIIGNIRQAHC" "r5" "la" "B" "39075"
"2177" "CTRPNNNTRKSISMGPGRAFFATGEIIGNIRQAHC" "r5" "la" "B" "39075"
"2178" "CTRPNNNTRKSISMGPGRAFYATGEIIGNIRQAHC" "r5" "la" "B" "39075"
"2179" "CTRPNNNTRKGIHIGPGGAVYATGAIIGNRRQAHC" "r5" "la" "B" "39075"
"2180" "CIRPNNNTRKSISMGPGRAFFATGEIIGNIRQAHC" "r5" "la" "B" "39075"
"2181" "CTRPGNNTRKSIPIGPGRAFYATGDIIGDVRKAHC" "r5" "la" "B" "39073"
"2182" "CTRPGNNTRKSIPIGPGRAFYATGDIIGDIRKAHC" "r5" "la" "B" "39073 39907"
"2183" "CTRPGNNTRKSIPIGPGRAFYATGDVIGDVRKAHC" "r5" "la" "B" "39073"
"2184" "CTRPNNNTRRSIHIGPGRALYTTGEIIGDIRQAYC" "r5" "la" "B" "39915"
"2185" "CTRPNNNTRRSIHIGPGRAFYTTGEIIGDIRQAHC" "r5" "la" "B" "39915"
"2186" "CTRPNNNTRRGIHIGPGRAFYTTGEIVGDIRQAHC" "r5" "la" "B" "39915"
"2187" "CTRPNNNTRRSIHIGPGRAFYTTGEIVGDIRQAHC" "r5" "la" "B" "39915"
"2188" "CTRPNNNTRRSIHIGPGRAFYTGEIIGNIRQAHC" "r5" "la" "B" "39915"
"2189" "CTRPNNNTRRSIHIGPGSAFYTGEIIGNIRQAHC" "r5" "la" "B" "39915"
"2190" "CTRPNNNTRRSIHIGPGRAFYTGEIIGDIRKAHC" "r5" "la" "B" "39915"
"2191" "CTRPNNNTRRSINIGPGRAIYTTGEIIGDIRQAHC" "r5" "la" "B" "39912"
"2192" "CTRPNNNTRKSINIGPGRAFFATGEIIGDIRQAHC" "r5" "la" "B" "39912"
"2193" "CTRPNNNTRRSIHIGPGRAFFATGDIIGDIRQAHC" "r5" "la" "B" "39912"
"2194" "CIRPNNNTRRSINIGPGRAIFTTGEIIGDIRQAHC" "r5" "la" "B" "39912"
"2195" "CTRPNNNTRRSINIGPGRAFFATGEIIGDIRQAHC" "r5" "la" "B" "39912"
"2196" "CIRPNNNTRRSINIGPGRAIFRTGEIIGDIRQAHC" "r5" "la" "B" "39912"
"2197" "CTRPNNNTRRSINIGPGRAIFTTGEIIGDIRQAHC" "r5" "la" "B" "39912"
"2198" "CIRPNNNTRRSINIGPGRAIFRTGEVIGDIRQAHC" "r5" "la" "B" "39912"
"2199" "CTRPNNNTRRSINIGPGRAFFATGDIIGDIRQAHC" "r5" "la" "B" "39912"
"2200" "CIRPNNNTRRSIHIGPGRAFFATGDIIGDIRQAHC" "r5" "la" "B" "39912"
"2201" "CKRPNNNTRRSIHIGPGRAFFATGDIIGDIRQAHC" "r5" "la" "B" "39912"
"2202" "CTRPNNNTRRSIHIGPGKAFFATGDIIGDIRQAHC" "r5" "la" "B" "39912"
"2203" "CTRPNNNTRRSITIGPGRAFYTTGEIIGDIRQAHC" "r5" "la" "B" "39910"
"2204" "CTRPNNNTRRSINIGPGRAIYTTGQIIGDIRQAHC" "r5" "la" "B" "39910"
"2205" "CTRPNNNTRRSITIGPGRAFYTTGDIIGDIRQAHC" "r5" "la" "B" "39910"
"2206" "CTRPNNNTRRSITIGPGRAFYTTGDIIGDIRQAYC" "r5" "la" "B" "39910"
"2207" "CTRPNNNTRKSITIGPGRAFYTTGDIIGDIRQAYC" "r5" "la" "B" "39910"
"2208" "CIRPNNNTRRSINIGPGRAFYTTGDIIGDIRQAHC" "r5" "la" "B" "39910"
"2209" "CTRPNNNTRRSINIGPGRAFYTTGDIIGDIRQAYC" "r5" "la" "B" "39910"
"2210" "CTRPNNNTRRSITIGPGRAFYTTDIIGDIRQAYC" "r5" "la" "B" "39910"
"2211" "CTRPGNNTRKSITIGPGRAFYTTGDIIGDIRQAHC" "r5" "la" "B" "39907"
"2212" "CTRPGNNTRKSINIGPGRALYTTGDIIGDIRQAHC" "r5" "la" "B" "39907"
"2213" "CTRPGNNTRKSINIGPGRAIYATGDIIGNIRQAHC" "r5" "la" "B" "39907"
"2214" "CTRPGNNTRKSIHIGPGRAFYTTGDIIGDIRQAHC" "r5" "la" "B" "39907"
"2215" "CIRPGNNTRKSIHIGPGRAFYATGDIIGDIRQAHC" "r5" "la" "B" "39907"
"2216" "CTRPSNNTRKSIHMGPGRAFYVTGDVIGDIRQAHC" "r5" "la" "B" "39907"
"2217" "CTRPNNNTRKSIHMGPGRAFYATEDVIGDIRQAHC" "r5" "la" "B" "39907"
"2218" "CTRPGNNTRKSIHMGPGRAFYVTEDVIGDIRQAHC" "r5" "la" "B" "39907"
"2219" "CTRPGNNTRKSIPIGPGRAFYATGDIIGDIRQAHC" "r5" "la" "B" "39907"
"2220" "CTRPGNNTRKSIHMGPGRAFYATEDVIGDIRQAHC" "r5" "la" "B" "39907"
"2221" "CTRPGNNTRKSIHMGPGRAFFVTDDVIGDIRQAHC" "r5" "la" "B" "39907"
"2222" "CTRPGNNTRKSIPMGPGRAFYATGDIIGDIRKAHC" "r5" "la" "B" "39907"
"2223" "CTRPNNNTRKSIHIGPGGAFYATGEIIGDIRQAHC" "r5" "la" "B" "13823"
"2224" "CTRPNNNTRKSINIGPGRAFYATGDIIGNIRQAHC" "r5" "la" "B" "13823"
"2225" "CTRPSNNTRKSINIGPGRAFYATGDIIGDIRKAYC" "r5" "la" "B" "13823"
"2226" "CTRPNNNTRKSINIGPGRAIYATGDIIGNIRQAHC" "r5" "la" "B" "13823"
"2227" "CIRPNNNTRKSIHIGPGRAFYATGDIIGNIRQAHC" "r5" "la" "B" "13823"
"2228" "CTRPNNNTRKGIHIGPGRAFYTTGQIIGNIRLAHC" "r5" "la" "B" "206"
"2229" "CTRPNNNTRKGIHIGPGRAFYTTGEITGDIRKAHC" "r5" "la" "B" "206"
"2230" "CTRPNNNTRKSIHIGPGRALYTTGDIIGDIRKAYC" "r5" "la" "B" "206"
"2231" "CTRPNNNTRKSIHIGPGRAFYTTGDIIGDIRKAYC" "r5" "la" "B" "206"
"2232" "CTRPNNNTRKSIHIGPGRAFYTTGDITGDIRKAYC" "r5" "la" "B" "206"
"2233" "CTRPNNNTKKSIHIGPGRAFYTTGDIIGDIRKAHC" "r5" "la" "B" "206"
"2234" "CTRPGNNTRKSIHIGPGRAFYTTGDITGDIRKAHC" "r5" "la" "B" "206"
"2235" "CTRPNNNTRKSIPIGPGRAFYTTGDIIGDIRKAHC" "r5" "la" "B" "206"
"2236" "CTRPTNNTRKGIHIGPGRAFYTTGEIIGDIRKAHC" "r5" "la" "B" "206"
"2237" "CIRPNNNTRKGIHIGPGRAFYTTGEIIGNIRQAYC" "r5" "la" "B" "35073"
"2238" "CTRPNNNTRKSIHIGPGRAFYATGEIIGDIRKAYC" "r5" "la" "B" "35073"
"2239" "CTRPNNNTRKSIHIGPGRAFYATGEIIGDIRRAYC" "r5" "la" "B" "35073"
"2240" "CMRPNNNTRKSIHIGPGRAFYTTGDIIGDIRQAHC" "r5" "la" "B" "35073"
"2241" "CTRPNNNTRKSIPIGPGRAFYTTEIIGNIRQAHC" "r5" "la" "B" "35073"
"2242" "CIRPNNNTRKSIHIGPGRAFYTTEIIGDIRKAYC" "r5" "la" "B" "35073"
"2243" "CTRPNNNTRKSIHIGPGRAFYTTEIIGDIRKAYC" "r5" "la" "B" "35073"
"2244" "CIRPNNNTRKSIHIGPGRALYATEIIGDIRKAYC" "r5" "la" "B" "35073"
"2245" "CIRPNNNTRKSIHIGPGRALYTTEIIGDIRKAYC" "r5" "la" "B" "35073"
"2246" "CMRPQNNTRKSIPIGPGRAFYTTGDIIGDIRQAHC" "r5" "la" "B" "35073"
"2247" "CIRPNNNTRKSIHIGPGRAFYTTEIIGNIRKAYC" "r5" "la" "B" "35073"
"2248" "CVRPNNNTRKSIPIGPGRAFYTTGDIIGDIRQAHC" "r5" "la" "B" "35073"
"2249" "CTRPNNNTRKSIHIGPGKALYTTEIIGNIRQAHC" "r5" "la" "B" "35073"
"2250" "CMRPNNNTRKSIPIGPGRAFYTTGDIIGDIRQAHC" "r5" "la" "B" "35073"
"2251" "CTRPNNNTRKSINIGPGRAIYATGEIIGDIRQAHC" "r5" "la" "B" "258"
"2252" "CTRPNNNTRKSIHMGPGRAFYATGEIIGDIRQAHC" "r5" "la" "B" "258"
"2253" "CIRPNNNTRKSIHIGPGRAFYATGEIIGDIRQAYC" "r5" "la" "B" "258"
"2254" "CTRPNNNTRRSINIGPGRAFYATGEIIGDIRQAHC" "r5" "la" "B" "16064 39909"
"2256" "CTRPNNNTRKSITIGPGRAFYATGEIIGDIRKAHC" "r5" "la" "B" "16064"
"2257" "CTRPNNNTRKSIHIGPGRAFYATGDIIGDIRKAHC" "r5" "la" "B" "16064"
"2258" "CTRPNNNTRKSITIGPGRAFYATGNIIGDIRQAHC" "r5" "la" "B" "16064"
"2259" "CTRPNNNTRRSIHIGPGRAFYATGEIIGDIRQAHC" "r5" "la" "B" "39909"
"2260" "CTRPNNNTRRSINIGPGRAIYATGEIIGDIRQAHC" "r5" "la" "B" "39909"
"2261" "CTRPNNNTRKSIRIGPGSAFYATGEIIGDIRQAHC" "r5" "la" "B" "39909"
"2262" "CIRPNNNTRKSIPIGPGSAFYATGDIIGDIRQAHC" "r5" "la" "B" "39909"
"2263" "CIRPNNNTRKSIPIGPGRAFYATGDIIGDIRQAHC" "r5" "la" "B" "39909"
"2264" "CTRPNNNTRKSIPMGPGRAFYATGDIIGDIRQAHC" "r5" "la" "B" "39909"
"2265" "CTRPNNNTRRSITMGPGKAFYTTGDIIGDIRRAHC" "r5" "la" "B" "39914"
"2266" "CTRPNNNTRRSIRIGPGSAFYTTGDIIGDIRRAHC" "r5" "la" "B" "39914"
"2267" "CTRPNNNTRRSISIGPGRAFYATGDIIGDIRRAQC" "r5" "la" "B" "39914"
"2268" "CTRPNNNTRRSITIGPGRAFYATGDIIGDIRRAQC" "r5" "la" "B" "39914"
"2269" "CTRPSNNTRKSINFGPGRAIYTTGQIIGDIRQAHC" "r5" "la" "B" "39913"
"2270" "CTRPNNNTRKSIPIGPGRAIYTTGQIIGDIRQAHC" "r5" "la" "B" "39913"
"2271" "CTRPNNNTRKSINLGPGRALYTTGNIIGNIRQAHC" "r5" "la" "B" "39913"
"2272" "CTRPNNNTRKRINLGPGKTFYATGEIIGDIRQAHC" "r5" "la" "B" "NA"
"2273" "CTRPNNNTRKGIHMGPGGAFYTRGDIIGDIRKAHC" "r5" "la" "B" "NA"
"2274" "CIRPNNNTRRSVRIGPGQTFYATGDIIGDIRKAYC" "r5" "la" "C" "NA"
"2275" "CTRPNNNTSQSIHIGPGRAFYATGRIIGDIRQAHC" "r5" "la" "B" "NA"
"2276" "CTRPNNNTRKRITIGPGKVFYATGDIIGDIRQAHC" "r5" "la" "B" "NA"
"2277" "CIRPNNNTRKSIPMGPGKAFFTTNIIGDIRQAHC" "r5" "la" "B" "NA"
"2278" "CTRPNNNTRRSIPMGPSKAFYATGDIIGNIRQAHC" "r5" "la" "B" "NA"
"2279" "CSRPNNNTRKSIHIAPGRTFYATGDIIGDIRQAHC" "r5" "la" "B" "NA"
"2280" "CTRPSNNTRKGIHMGPGRAFYATTNIAGDIRKAHC" "r5" "la" "B" "NA"
"2281" "CIRPNNNTRKSISIGPGRAFVTTGQIIGNIRQAHC" "r5" "la" "B" "NA"
"2282" "CTRPNNNTRKSIPMGPGKAFFTTDIIGEIRRAYC" "r5" "la" "B" "NA"
"2283" "CTRPSNNTSKSIPIGPGRAFYATGRIIGDIRQAHC" "r5" "la" "B" "NA"
"2284" "CTRPNNNTRKGIHIGPGRVFYATGEIIGDIRQAHC" "r5" "la" "B" "NA"
"2285" "CTRPNNNTRKSIHIGPGRAFYATGEIIGDIRKAHC" "r5" "la" "B" "NA"
"2286" "CTRPNNNTRKSISFGPGQAFYTTGDIIGDIRKAHC" "r5" "la" "F1" "NA"
"2287" "CTRLNNNTRKSIRIGPGSTFYTSNIIGDIRQAYC" "r5" "la" "B" "NA"
"2288" "CTRPNNNTRKSIHIAPGRAFYATGAIIGDIRKAYC" "r5" "la" "B" "NA"
"2289" "CTRPNNNTRKSIHMGPGGAFYATGDIIGDIRQAHC" "r5" "la" "B" "NA"
"2290" "CIRPNNNTRKSINIGPGRAFYATGDIIGDIRRAHC" "r5" "la" "B" "NA"
"2291" "CTRPNNNTRKSIPMGPGRAFYTTGQIIGDIRKAYC" "r5" "la" "B" "NA"
"2292" "CIRPGNNTRKSISIGPGRAFYATGGIIGDIRQAHC" "r5" "la" "B" "NA"
"2293" "CTRPNNNTRKSIRIGRGRAFYAPGEIIGDIRKAYC" "r5" "la" "B" "NA"
"2294" "CIRPGNNTRKSIHIAPGRAFYATGDIIGDIRQAHC" "r5" "la" "B" "NA"
"2295" "CTRPSNNTRRSIHMGPGKAYYTTDIIGDIRQAHC" "r5" "la" "B" "NA"
"2296" "CVRPNNNTRRSIRIGPGQTFYATGEIIGDIRKAYC" "r5" "la" "08_BC" "40719"
"2297" "CTRPGNNTRRSIRIGPGQAFYATDDIIGDIRQAHC" "r5" "la" "08_BC" "40725"
"2298" "CTRPNNNTRKSIHLGPGQAWYTTGEIIGDIRQAHC" "r5" "la" "B" "40722"
"2299" "CTRPNNNTRKSVRIGPGQAFYATGDIIGNIREAHC" "r5" "la" "C" "40724"
"2300" "CIRPNNNTRKSVRIGPGQTFYATGDIIGDIRQAYC" "r5" "la" "C" "51795"
"2301" "CIRPDNNTRKSIRIGPGQTFYATGDIIGNIRKAYC" "r5" "la" "C" "51795"
"2302" "CTRPNNNTRKSTRIGPGQTFYATGGIIGDIRQAHC" "r5" "la" "C" "51795"
"2303" "CIRPNNNTRKSVRIGPGQTFYATGDIIGNIRKAYC" "r5" "la" "C" "51795"
"2304" "CTRPNNNTRKSVRIGPGQTFYATGDIIGDIRQAYC" "r5" "la" "C" "51795"
"2305" "CTRPDNNTRKSVRIGPGQTFYTTGDIIGNIRQAYC" "r5" "la" "C" "51795"
"2307" "CTRPNNNTRKSTRIGPGQSFYATGEIIGNIRQAHC" "r5" "la" "C" "51795"
"2308" "CTRPNNNTRKSTRIGPGQSFYATGDIIGNIRQAHC" "r5" "la" "C" "51795"
"2309" "CTRPNNNIRKSVRIGPGQTFYATGDIIGDIRQAYC" "r5" "la" "C" "51795"
"2310" "CTRPNNNTRKSIRIGPGQTFYATGAVTGDIRKAYC" "r5" "la" "C" "51804"
"2311" "CTRPNNNTRKSVRIGPGQTFYATGGIIGDIRRAYC" "r5" "la" "C" "51804"
"2312" "CTRPNNNTRKSIRIGPGQAFYATGAVTGDIRKAYC" "r5" "la" "C" "51804"
"2313" "CIRPNNNTRKSVRIGPGQTFYATGDIIGDIRRAYC" "r5" "la" "C" "51804"
"2314" "CIRPNNNTRKSVRIGPGQTFYATGGIIGDIRRAYC" "r5" "la" "C" "51804"
"2316" "CTRPNNNTRKSVRIGPGQTFYATGAVTGDIRKAYC" "r5" "la" "C" "51804"
"2317" "CTRPNNNTRKSVRIGPGQTFYATGIIGNIRQAYC" "r5" "la" "C" "51804"
"2318" "CTRPNNNTRKSVRIGPGQTFYATGGIIGNIRQAYC" "r5" "la" "C" "51804"
"2319" "CTRPNNNTRKSMRIGPGQTFYATEEVIGDIRQAYC" "r5" "la" "C" "51797"
"2320" "CTRPHNNTRKSMRIGPGQTFYATEEVIGDIRQAYC" "r5" "la" "C" "51797"
"2321" "CIRPYNNTRKSMRIGPGQTFYATEEVIGNIRQAYC" "r5" "la" "C" "51797"
"2322" "CIRPYNNTRKSMRIGPGQTFYATEEVIGDIRQAYC" "r5" "la" "C" "51797"
"2323" "CTRPNNNTRTSMRIGPGQTFYATGKVTGDIRQAYC" "r5" "la" "C" "51797"
"2324" "CIRPSNNTRTSMRIGPGQTFFATGDVTGDIRQAYC" "r5" "la" "C" "51797"
"2325" "CIRPSNNTRTSMRIGPGQTFYATGDVTGDIRQAYC" "r5" "la" "C" "51797"
"2326" "CTRPNNNTRTSVRIGPGQTFFATGDVTGDIRQAFC" "r5" "la" "C" "51797"
"2327" "CTRPNNNTRTSMRIGPGQTFYATGEVTGDIRQAYC" "r5" "la" "C" "51797"
"2328" "CTRPNNNIRKGYTIGPGRAFFATGDIIGDIRQADC" "r5" "la" "C" "51799"
"2329" "CTRPNNNIRKSYTIGPGRAFFATGDIIGDIRQADC" "r5" "la" "C" "51799"
"2330" "CTRPNNNTRRSYTIGPGRAFYATGAIIGDIRQAYC" "r5" "la" "C" "51799"
"2331" "CTRPNTNKRTSYTIGPGRAFFATGDIIGDIRRADC" "r5" "la" "C" "51799"
"2332" "CTRPNNNTRRSYTIGPGRVLYATGSIIGDIRQAYC" "r5" "la" "C" "51799"
"2335" "CIRPSNNTIRGIHMGPGQALYATGQVTGDIRKAHC" "r5" "la" "D" "NA"
"2336" "CTRPNNNTRQGIHIGPGQAFYTTNIIGDIRKAYC" "r5" "la" "D" "NA"
"2338" "CTRPNNNTRRSIHLGPGQAFYTSNIIGDIRQAHC" "r5" "la" "D" "NA"
"2343" "CTRPYNNTRQSIHMGPGRVLFANTRVIGDIRKAYC" "r5" "la" "D" "NA"
"2345" "CTRPNNNTRQSTHIGPGQALYTTKVIGDIRQAHC" "r5" "la" "D" "NA"
"2347" "CTRPNNNTRQGIHVGPGQALYTTKIIGNIRRAFC" "r5" "la" "D" "NA"
"2348" "CERPNNNTRQSIHIGPGQAIYANEKIIGDIRQAHC" "r5" "la" "D" "NA"
"2350" "CTRPGNNTRRSIHFTPGQALYATTNIIGDIRQAHC" "r5" "la" "D" "NA"
"2353" "CMRPNNNTRKSIHIGPGQAWYANEGIIGDIRRAHC" "r5" "la" "D" "NA"
"2354" "CIRPNNNTRKSIHIGPGRTFFATGEIIGDIRRAHC" "r5" "la" "B" "44469"
"2355" "CTRPNNNTRKGIHIGPGRTFFATGEIIGDIRRAHC" "r5" "la" "B" "44469"
"2358" "CTRPNNNTRKSIHIGPGRTFFATGEIIGDIRRAHC" "r5" "la" "B" "44469"
"2360" "CIRPNNNTRKGIHIGPGRTFFATGEIIGDIRRAYC" "r5" "la" "B" "44469"
"2361" "CTRPNNNTRKSIHIGPGRTFFATGEIIGDIRRAYC" "r5" "la" "B" "44469"
"2362" "CTRPNNNTRKSIPIGPGRVFFATGGIIGDIRRAHC" "r5" "la" "B" "44469"
"2365" "CTRPNNNTRKGIHIGPGRVFYATEGIIGDIRRAYC" "r5" "la" "B" "44469"
"2366" "CERPNNNTRKGIHIGPGRTFFATGEIIGDIRRAYC" "r5" "la" "B" "44469"
"2368" "CMRPGNNTRKSITIGPGRAFYAGEIIGNIRQAHC" "r5" "la" "B" "44473"
"2370" "CMRPGNNTKKSITIGPGKAFYAGEIIGDIRKAHC" "r5" "la" "B" "44473"
"2371" "CMRPGNNTRKSIAIGPGRAFYAGEIIGDIRKAHC" "r5" "la" "B" "44473"
"2372" "CMRPGNNTRRSITIGPGRAFYAGEIIGDIRKAHC" "r5" "la" "B" "44473"
"2373" "CVRPGNNTRRSITIGPGRAFYAGEIIGDIRKAHC" "r5" "la" "B" "44473"
"2374" "CTRPNNNTRKSINIGPGRAFYTTGQIIGDIRQAHC" "r5" "la" "B" "44477"
"2375" "CTRPGNNTRRSINIGPGRAFYTGEIVGDIRQAHC" "r5" "la" "B" "44477"
"2376" "CTRPGNNTRRSINIGPGRAFYTGEIIGDIRQAHC" "r5" "la" "B" "44477"
"2377" "CTRPGNNTRRSINIGPGRAFYTGEMIGDIRQAHC" "r5" "la" "B" "44477"
"2378" "CTRPGNNTGRSINIGPGRAFYTGEIIGDIRQAHC" "r5" "la" "B" "44477"
"2379" "CTRPGNNTRRSINIGPGRAFYTTGDIIGNIRQAHC" "r5" "la" "B" "44477"
"2380" "CTRPGNNTRRSINIGPGRAFYTGEIIGNIRQAHC" "r5" "la" "B" "44477"
"2381" "CTRPGNNTRRSINIGPGRAFYTGEIIGNLRQAHC" "r5" "la" "B" "44477"
"2382" "CTRPSNNTRQGIHIGPGRAIYTTDIIGDIRKAYC" "r5" "la" "B" "44472"
"2384" "CTRPSNNTRKSIHIGPGRALYATDIIGDIRKAYC" "r5" "la" "B" "44472"
"2385" "CTRPSNNTRQGIHIGPGRAIYTTNIIGDIRKAYC" "r5" "la" "B" "44472"
"2386" "CTRPNNNTKKSVNIGPGRAIYTTDIIGDIRKAYC" "r5" "la" "B" "44472"
"2388" "CTRPNNNTRQSVHIGPGRALYTTNIIGDIRKAYC" "r5" "la" "B" "44472"
"2389" "CTRPSNNTRQSVHIGPGRALYTTNIIGDIRKAYC" "r5" "la" "B" "44472"
"2390" "CTRPSNNTRQSVHIGPGRALYTTTKIIGDIRKAYC" "r5" "la" "B" "44472"
"2391" "CTRPNNNTRQSVHIGPGRALYTTDIIGDIRKAYC" "r5" "la" "B" "44472"
"2392" "CTRPNNNTRKSISIGPGRAFYATGQIIGDIRQAHC" "r5" "la" "B" "44476"
"2393" "CIRPNNNTRKDIHIGPGRAFYATGIVGDIRQAHC" "r5" "la" "B" "44476"
"2394" "CTRPNNNTRKSISIGPGRAFYATGGIIGDIRQAHC" "r5" "la" "B" "44476"
"2395" "CTRPNNNTAKGIHIGPGRAMYATERIVGNIRRAHC" "r5" "la" "B" "44471"
"2396" "CTRPNNNTKRDIPIGPGRAFYATDIVGDIRQAHC" "r5" "la" "B" "44471"
"2397" "CTRPNNNTRKDIHIGPGRAFYATDIVGDIRQAHC" "r5" "la" "B" "44471"
"2398" "CTRPNNNTRKDIHIGPGRAMYATGQIIGNIRQAHC" "r5" "la" "B" "44471"
"2400" "CTRPNNNTRRNIHIGPGRAMYATGQIIGNIRQAHC" "r5" "la" "B" "44471"
"2402" "CTRPNNNTAKGIHIGPGRAMYATERIVGDIRRAHC" "r5" "la" "B" "44471"
"2403" "CTRPNNNTAKGIHLGPGRAMYATQRIVGDIRRAHC" "r5" "la" "B" "44471"
"2404" "CTRPNNNTRKDIHIGPGRAMYATGEIVGDIRRAHC" "r5" "la" "B" "44471"
"2405" "CTRPNNNTRKSINIGPGRAFYTTGAIIGNIRQAHC" "r5" "la" "B" "44470"
"2406" "CTRPNNNTRKSINIGPGRAFYTTGAIIGDIRQAHC" "r5" "la" "B" "44470"
"2407" "CTRPNNNIRKSINIGPGRAFYTTGAIIGDIRQAHC" "r5" "la" "B" "44470"
"2409" "CTRPNNNTRKSINIGPGRAFYTTGTIIGDIRQAHC" "r5" "la" "B" "44470"
"2410" "CTRPNTNTRKSINIGPGRAFYTTGEIIGNIRQAHC" "r5" "la" "B" "44470"
"2411" "CTRPNNNRRKSINIGPGRAFYTTGAIIGDIRQAHC" "r5" "la" "B" "44470"
"2412" "CTRPNNNTRKSINIGPGRAFYTTGEIIGNIKQAHC" "r5" "la" "B" "44470"
"2413" "CTRPNNNTRKGIHIGPGRAFYTTGEIIGNIRQASC" "r5" "la" "B" "44475"
"2414" "CARPNNNTRKGIHIGPGRAFYTTGEIIGDIRQAHC" "r5" "la" "B" "44475"
"2415" "CTRPNNNTRKSIHIGPGRAFYTTGEIIGNIRQASC" "r5" "la" "B" "44475"
"2416" "CTRPNNNTRKSIHIGPGRAFYATGEIIGNIRQASC" "r5" "la" "B" "44475"
"2417" "CTRPNNNTRKSIHIGPGRAFYTTGEIIGNIRQAFC" "r5" "la" "B" "44475"
"2418" "CTRPNNNTRKGIHIGPGRTFYATGEIIGDIRQAHC" "r5" "la" "B" "44474 45427"
"2419" "CTRPNNNTRKSIHIGPGRTFYATGEIIGDIRQAHC" "r5" "la" "B" "44474"
"2420" "CTRPNNNTRKGIHIGPGRTFHVTGEIIGDIRQAHC" "r5" "la" "B" "44474"
"2421" "CTGPNNNTRKSIHIGPGRTFYATGEIIGDIRQAHC" "r5" "la" "B" "44474"
"2422" "CTRPNNNTRRSIHIGPGRALFTAGEIIGNIRQAHC" "r5" "la" "B" "44474"
"2423" "CTRPNNNTRRSIHIGPGRAFFTAGEIIGNIRQAHC" "r5" "la" "B" "44474"
"2424" "CTRPNNNTRKGIHIGPGRTFYATGEIIGDMRQAHC" "r5" "la" "B" "44474"
"2425" "CTRPNNNTRRSIYIGPGRTFYATGEIIGDIRQAHC" "r5" "la" "B" "44474"
"2426" "CTRPNNNTRKGIHIGPGRTFYATGEIVGDIRQAHC" "r5" "la" "B" "44474"
"2427" "CTRPNNNTRKSIQIGPGRAVYATGRIIGDIRKAHC" "r5" "la" "BF1" "49985"
"2428" "CTRLDNNTRKSIHLGWGRTLYATGDIIGDPRQAHC" "r5" "la" "28_BF" "49987"
"2429" "CTRPSNNTRKSIHLGWGRAFYATGDIIGDIRQAYC" "r5" "la" "29_BF" "49989"
"2432" "CIRPNNNTRKSIHMGPGRAYYTTDIIGDIRKAYC" "r5" "la" "B" "NA"
"2433" "CTRPNNNTRKGIHIGPGRAIYATGAIIGDIRQAHC" "r5" "la" "B" "NA"
"2437" "CTRPNNNTRRSISIGPGRAFFATGEVIGDIRKAYC" "r5" "la" "B" "NA"
"2438" "CIRPNNNTRKSIHIGPGRAFYATGQIIGNIRRAFC" "r5" "la" "B" "NA"
"2440" "CTRPGNNTRKSIHMGPGRAFYTTGEIIGDIRLAHC" "r5" "la" "B" "NA"
"2441" "CTRPNNNTRKSIPIGPGRAFYATGHIIGNIRQAHC" "r5" "la" "B" "NA"
"2442" "CTRLSNNTRKGIHIGPGRAFYTTGEIIGDIRQAHC" "r5" "la" "B" "NA"
"2443" "CTRLNNNTRKGIHIGPGRAFYATTDIIGDVRQAHC" "r5" "la" "B" "NA"
"2449" "CVRPNNNTRKGIHIGPGRAFYATGEIIGNIRQAHC" "r5" "la" "B" "NA"
"2450" "CTRPNNNTRKSIHIGPGRAFYATGQIIGNIRQAHC" "r5" "la" "B" "NA"
"2451" "CTRPNNNTRKGIHMGPGRAFYATEIIGNIRQAHC" "r5" "la" "B" "NA"
"2452" "CTRPNNNTRKSIGIGPGRAFYATGDIIGDIRQAHC" "r5" "la" "B" "NA"
"2453" "CTRPNNNTRKSIPLGPGSAFYATDRIGDIRQAYC" "r5" "la" "B" "NA"
"2454" "CTRPNNNTRKSIHIAPGRAFYATENIVGDIRKAYC" "r5" "la" "B" "NA"
"2456" "CTRPNNNTRKSIHMGPGKAFYTAGDIIGDIRKAHC" "r5" "la" "B" "NA"
"2457" "CIRPNNNTRKSIHIGPGRAFYATGQIIGNIRQAHC" "r5" "la" "B" "NA"
"2458" "CTRPNNNTRKSIHMGPGKTFFATGDIIGDIRQAHC" "r5" "la" "B" "NA"
"2461" "CTRPGNNTRKGIHMGPGKAFFTTETVIGNVRQAHC" "r5" "la" "B" "NA"
"2466" "CTRPNNNTRKSIPLGPGSAFYATETIIGDIRQAHC" "r5" "la" "B" "NA"
"2467" "CTRPNNNTRKSIHITPGRAFYATGEIIGDIRQAHC" "r5" "la" "B" "39072"
"2468" "CTRPNNNTRKSIHITPGRAFYATGEKIGDIRQAHC" "r5" "la" "B" "39072"
"2469" "CTRPNNNTRKSIHIAPGRAFYATGEKIGDIRQAHC" "r5" "la" "B" "39072"
"2470" "CTRPNNNTRKSIHIGPGRAFYATGDIVGDIREAHC" "r5" "la" "B" "39071"
"2471" "CTRPHNTRKSIHIGPGRAFYATGDIVGDIREAHC" "r5" "la" "B" "39071"
"2472" "CTRPNNNTRKSIHIGPGRAFYATGEIVGDIREAHC" "r5" "la" "B" "39071"
"2473" "CTRPNNNTRKGIHIGPGRAFYATGDIVGDIRQAHC" "r5" "la" "B" "39071"
"2474" "CTRPNNNTRKGIHIGPGRAFYATGDIVGDIKQAHC" "r5" "la" "B" "39071"
"2475" "CTRPNNNTRKGIHIGPGRAFYATGDIVGDMRQAHC" "r5" "la" "B" "39071"
"2476" "CTRPNNNTRKSIPMGPGKAFYATGDIIGNIRQAHC" "r5" "la" "B" "13898"
"2477" "CTRPNNNTRKSIPIGPGRAIYTTGGIIGDIRQAHC" "r5" "la" "B" "15901"
"2478" "CTRPNNNTRKSIHMGPGKAFYATGDIIGDIRRAHC" "r5" "la" "B" "895"
"2479" "CTRPDNNTRKGIHLGPGGTFFATGAKIGDIRQAHC" "r5" "la" "B" "894"
"2480" "CTRPNNNTRKSIPIGPGGAFYATGDIIGDIRQAHC" "r5" "la" "B" "894"
"2481" "CTRPDNNTRKGIHLGPGGTFFATGAIIGDIRQAHC" "r5" "la" "B" "894"
"2482" "CTRPNNNTRKSIHMGPGKAFYATGDIIGDMRRAHC" "r5" "la" "B" "895"
"2483" "CTRPNNNTRKSIPIGPGRAFYATGDIIGNIRQAHC" "r5" "la" "B" "894"
"2484" "CTRPNNNTRKSIPMGPGKAFYATGDIIGDMRQAHC" "r5" "la" "B" "13898"
"2485" "CTRPNNNTRKSIPIGPGRAIYTTGGIIGDMRQAHC" "r5" "la" "B" "15901"
"2486" "CTRPGNNTRKSVRIGPGQTFFATGEIIGKIREAHC" "r5" "la" "C" "2466"
"2487" "CTRPGNNTRRSVRIGPGQTFYATGDIIGNIRQAHC" "r5" "la" "C" "49458"
"2488" "CTRPNNNTRKSVRIGPGQTFYATGGIIGDIKQAHC" "r5" "la" "C" "49438"
"2489" "CTRPNNNTRKSIRIGPGQSFYATGDIIGDIRQAHC" "r5" "la" "C" "49457"
"2490" "CTRPNNNTRKSVRIGPGQAFYATNGIVGDIRQAHC" "r5" "la" "C" "49462"
"2491" "CTRPNNNTRKSVRIGPGQAFYATNGIVGNIRQAHC" "r5" "la" "C" "49462"
"2492" "CTRPNNNTRKSIRIGPGQTFYATNDIIGDIREAHC" "r5" "la" "C" "37413"
"2493" "CTRPGNNTRKSTRIGPGQAFFTAEIIGDIRQAHC" "r5" "la" "C" "49449"
"2494" "CTRPGNNTRKSIRIGPGQAFYATNDIIGDIRQAHC" "r5" "la" "C" "49439"
"2495" "CTRPNNNTRKSIRIGPGQAFYATGDIVGDIRQAHC" "r5" "la" "C" "49433"
"2497" "CTRPSDNTRKSIHMGWGRAFYATGEITGDIRQAHC" "r5" "la" "B" "49463"
"2498" "CTRPSNNIRKSIHMGWGRAFYATGEITGDIRQAHC" "r5" "la" "B" "49463"
"2499" "CTRPGNNTRKSVHLGPGQTWFATGNIIGDIREAHC" "r5" "la" "04_cpx" "49444"
"2501" "CTRPGNNTRKSVPIGPGQTWYATGDIIGDIRQAHC" "r5" "la" "04_cpx" "49456"
"2502" "CTRPGNNTRKSVHIGPGQTWYATGDIIGDIRQAHC" "r5" "la" "04_cpx" "49456"
"2503" "CTRPNNNTRKGVHLGPGATWYATGAIIGDIRQAYC" "r5" "la" "04_cpx" "49445"
"2504" "CVRPNNNTRTSIHMGPGKAFYAAGEVIGDIRRAYC" "r5" "la" "B" "49436"
"2505" "CTRPNNNTRRSIPMGPGRMFTTKIVGDIRQAHC" "r5" "la" "B" "49454"
"2506" "CIRPSNNTRKSIHMGPGRVLYATGEIIGDIRQAHC" "r5" "la" "B" "49468"
"2507" "CTRPNNNTRKSIHMGPGRAFYTTGDIIGDIRQANC" "r5" "la" "B" "49460"
"2508" "CTRPNNNTRKSINIGPGRAWYATGEIIGNIRQAHC" "r5" "la" "B" "49435"
"2509" "CTRPYNNTRRSIPIGPGRAFYATGEVIGNIRKAYC" "r5" "la" "B" "49452"
"2510" "CTRPNNNTRKGVRIGPGQTLYATGDIIGDIRQAYC" "r5" "la" "02_AG" "49464"
"2511" "CTRPNNNTRKSIHIGPGQAFYATGDIIGNIRQAHC" "r5" "la" "02_AG" "49466"
"2512" "CTRPNNNTRKSINMEPGRAWYATGEIIGNIRQAHC" "r5" "la" "B" "49435"
"2513" "CTRPSDNKRTSVHMGPGQVLYRTGEITGDIRKAHC" "r5" "la" "01_AE" "51170"
"2514" "CTRPSNNTVKSIRIGPGQTFYRTGDIIGDIRQAYC" "r5" "la" "01_AE" "52299"
"2515" "CTRPSNNTRTSTRIGPGQVFYRTGEVITSIRKAYC" "r5" "la" "01_AE" "52320"
"2516" "CTRPSNNTRTSVNIGPGQVIYKNGDIIGDIRKAYC" "r5" "la" "01_AE" "52274"
"2517" "CTRPSNNTRTSINIGPGQMLFYKPGDIIGDIRKAYC" "r5" "la" "01_AE" "52291"
"2518" "CTRPSNNTRTSISMGPGQVFYRPGEITGDIRRAYC" "r5" "la" "01_AE" "52294"
"2519" "CTRPSNNTRTSVTIGPGQVFYRTGDIIGDIRKAYC" "r5" "la" "01_AE" "22144"
"2520" "CTRPFNNTRTSVHIGPGQVFYRTGDIIGDIRAVYC" "r5" "la" "01_AE" "22148"
"2521" "CTRPSNNTRTSVHIGPGQVFYKTGDIIGDIRRAYC" "r5" "la" "01_AE" "20676"
"2522" "CTRPSNNTRTSMTIGPGQVFYRTGDIVGNIRKAYC" "r5" "la" "01_AE" "22164"
"2523" "CTRPSNNTRTSIHIGPGQVFYRTGDITGDIRKAYC" "r5" "la" "01_AE" "27861"
"2524" "CIRPSNNTRTSITIGPGQVFYRTGEIIGNIRRAYC" "r5" "la" "01_AE" "27852"
"2525" "CIRPGNNTRRSMRIGPGQTFYATGDIIGDIRKAHC" "r5" "la" "C" "49936 NA"
"2526" "CIRPGNNTRRSMRIGPGQTFYATGDITGDIRKAHC" "r5" "la" "C" "49936 NA"
"2527" "CIRPGNNTRRSVRIGPGQTFYATGDIIGDIRKAHC" "r5" "la" "C" "49936 NA"
"2528" "CIRPGNNTRRSVRIGPGQTFYATGDITGDIRKAHC" "r5" "la" "C" "49936 NA"
"2529" "CTRPGNNTRKSVRIGPGQTFFATGDIIGDIRQAYC" "r5" "la" "C" "NA 51322"
"2530" "CTRPGNNTRKSVRIGPGQTFFATGDIIGDIRKAYC" "r5" "la" "C" "NA"
"2531" "CTRPGNNTRKSVRIGPGQTFYATGEIIGDIRKAHC" "r5" "la" "C" "NA"
"2532" "CTRPGNNTRRSVRIGPGQTFYATGQIIGNIREAHC" "r5" "la" "C" "NA"
"2533" "CTRVGNNTRKSVRIGPGQTFYATGDIIGDIREAHC" "r5" "la" "C" "NA"
"2534" "CTRPGNNTRKSVRIGPGQTFYATGQIIGNIREAHC" "r5" "la" "C" "NA"
"2535" "CTRPGNNTRRSVRIGPGQTFYATGAIIGNIREAHC" "r5" "la" "C" "NA"
"2536" "CTRPGNNTRRSVRIGPGQTFYATEEIIGDIREAHC" "r5" "la" "C" "NA"
"2537" "CIRPGNNTRKSIRIGPGQVFFTATDIIGNIREAHC" "r5" "la" "C" "NA"
"2538" "CIRPGNNTRKSIRIGPGQVFFAATDIIGNIREAHC" "r5" "la" "C" "NA"
"2539" "CTRPNNNTRKSIRIGPGQAFFATTGIIGNIRQASC" "r5" "la" "C" "NA"
"2540" "CIRPGNNTRKSIRIGPGQVFYATNIIGDIREAHC" "r5" "la" "C" "NA"
"2541" "CTRPNNNTRQSIRIGPGQAFFATTGIIGNIRQASC" "r5" "la" "C" "NA"
"2542" "CTRPNNNTRKSIRIGPGQAFFATTGIIGNIRQAYC" "r5" "la" "C" "NA"
"2543" "CIRPGNNTRKSIRIGPGQVFFATDIIGDIRKAHC" "r5" "la" "C" "NA"
"2544" "CIRPGNNTRKSIRIGPGQVLFATTDIIGNIREAHC" "r5" "la" "C" "NA"
"2545" "CIRPNNNTRKSIRIGPGQAFFATTGIIGNIRQAYC" "r5" "la" "C" "NA"
"2546" "CIRPNNNTRKSIRIGPGQAFFATTGIIGNIRQAHC" "r5" "la" "C" "NA"
"2547" "CTRPGNNTRKSIRIGPGQVFFTATDIIGNIREAHC" "r5" "la" "C" "NA"
"2548" "CIRPNNNTRKSVRIGPGQTFYATGDIIGDIREAYC" "r5" "la" "C" "NA"
"2549" "CTRPNNNTRRSVRIGPGQTFYATGEIIGDIREAYC" "r5" "la" "C" "NA"
"2550" "CIRPNNNTRKSVRIGPGQTFYATGEIIGDIREAYC" "r5" "la" "C" "NA"
"2551" "CTRPNNNTRKSVRIGPGQTFYATGEIIGDIREAYC" "r5" "la" "C" "NA"
"2552" "CTRPNNNTRKSVRIGPGQTFYATGEIIGNIREAYC" "r5" "la" "C" "NA"
"2553" "CIRPGNNTRKSIRIGPGQTYFSTGEIIGNIRQAHC" "r5" "la" "C" "49935 NA"
"2555" "CTRPGNNTRKSVRIGPGQTYFSTGEIIGNIRQAHC" "r5" "la" "C" "49935 NA"
"2556" "CIRPGNNTRKSVRIGPGQTYFSTGEIIGNIRQAHC" "r5" "la" "C" "49935 NA"
"2557" "CIRPGNNTRRSVRIGPGQTYFSTGEIIGNIRQAHC" "r5" "la" "C" "49935 NA"
"2558" "CIRPGNNTRKSIRIGPGQTDFSTGEIIGNIRQAHC" "r5" "la" "C" "49935 NA"
"2559" "CMRPNNNTRESVRIGPGQAFYATGEIIGDIRQAHC" "r5" "la" "02_AG" "51311"
"2560" "CARPSNNTRTSVRIGPGQAFYATGDIIGDIRQAHC" "r5" "la" "A1" "35967"
"2561" "CIRPNNNTRKSIHMGPGGAFYATGDVIGDIRKAYC" "r5" "la" "B" "35958"
"2562" "CTRPGNNTRRSITMGPGKVFYTNEIIGNIRRAYC" "r5" "la" "B" "51297"
"2563" "CTRPNNNTRKGIQMGPGRAFYATGDIIGDIRQAHC" "r5" "la" "B" "51309"
"2564" "CIRPGNNTRKSITMGPGRAFYATGEIIGNIRQAHC" "r5" "la" "B" "51298"
"2565" "CTRPSNNTRKGISLGQGGVFYTTGDIIGNIRQAHC" "r5" "la" "B" "51282"
"2566" "CTRPNNNTRKGIHIGPGKTFFATEVIGDIRKAHC" "r5" "la" "B" "51285"
"2567" "CTRPNNNTRKSIQLGPGRAFHTTGEIIGDIRKAHC" "r5" "la" "BF1" "51283"
"2568" "CTRPNNNTRKSIRIGPGQAFYATGDIIGDIRKAHC" "r5" "la" "BF1" "51306"
"2569" "CTRPHNNTRKSVRIGPGQTFYATGEIIGNIRQAHC" "r5" "la" "C" "51277"
"2570" "CIRPNNNTRKSIRIGPGQTFYANNIIGDIRQAYC" "r5" "la" "C" "51308"
"2571" "CTRHNNNTRKSIRIGPGQTFYATGDIIGDIRQAYC" "r5" "la" "C" "41287"
"2572" "CTRPNNNTRKSIHLGPGRAFFATGDIIGDIRKAYC" "r5" "la" "F2" "51291"
"2573" "CTRLGNNTRKSIRIGPGQVFYATGEVIGDIRKAFC" "r5" "la" "F2" "51301"
"2574" "CTRPNNNTRTSMRIGPGQVFYATGAIIGDIREAYC" "r5" "la" "G" "51278"
"2575" "CTRPANNTIKGIPIGPGQTFYATETIIGDIRQAHC" "r5" "la" "U" "51303"
"2576" "CTRPNNNTRKSVRIGPGQMFYATGDIIGNIRQAYC" "r5" "la" "A1" "51784"
"2577" "CTRPNNNTRKSVRIGPGQIFYATGDIIGNIRQAYC" "r5" "la" "A1" "51789"
"2578" "CTRPNNNTRKSVRIGPGQTFYATGDIIGNIREAYC" "r5" "la" "A1" "51789"
"2579" "CIRPNNNTRKSIRIGPGQALFEAGDIIGDIRQAHC" "r5" "la" "A1" "51780"
"2580" "CVRPNNNTRKSVHIGPGQSFYATDAIIGNIRQAYC" "r5" "la" "A1" "51790"
"2581" "CTRPNNNTRKSFRIGPGQTFYATGDIIGDIRQAHC" "r5" "la" "C" "51776 51775"
"2582" "CTRPNNNTRQSFRIGPGQTFYATGDIIGDIRQAHC" "r5" "la" "C" "51776"
"2583" "CIRPNNNTRESFRIGPGQSFYATKEVIGDIRKAYC" "r5" "la" "A1" "51788"
"2584" "CTRPNTNTRKSVHIGPGQAFYATGDITGDIRQAHC" "r5" "la" "A1" "51778"
"2585" "CTKPNTNTRKSVHIGPGQAFYATGDITGDIKQAHC" "r5" "la" "A1" "51778"
"2586" "CTRPSNNTRKSIRIGPGQAFYATDDIIGDIRKAYC" "r5" "la" "A1C" "51787"
"2587" "CTRPSNNTRKSIRIGPGQAFYATGDIIGDIRKAYC" "r5" "la" "A1C" "51787"
"2588" "CTRPGNNTRKSIRIGPGQAFYATGDIIGDTRKAHC" "r5" "la" "A1C" "51785"
"2590" "CTRPDNNTRKSVRIGPGQSFYATGDIIGDPKQAHC" "r5" "la" "A1" "51783"
"2591" "CTRPDNNTRKSVRIGPGQSFYATGDIIGNPKQAHC" "r5" "la" "A1" "51786"
"2592" "CIRPNNNTRRSVHIGPGQAFYATGDIIGDIKQAQC" "r5" "la" "A1" "51782"
"2593" "CTRPNNNTRRSVHIGPGQAFYATGGIIGDIKRAFC" "r5" "la" "A1" "51781"
"2594" "CIRPNNNTRKSVHIGPGQAFYATGAIIGNIRKAHC" "r5" "la" "A1" "51777"
"2595" "CIRPNNNTRKSVHIGPGQAFYATGAIIGDIRKAHC" "r5" "la" "A1" "51774"
"2596" "CSRPNNNTRKGVHLGPGQAFYATGDIIGDIRQAHC" "r5" "la" "A1C" "51779"
"2598" "CTRPFNNTRTSITMGPGQVFYRTGDIIGDIRKAYC" "r5" "la" "01_AE" "NA"
"2601" "CTRPSNNTRTSMTIGPGQVFYRTGDITGDIRKAYC" "r5" "la" "01_AE" "NA"
"2602" "CTRPFNNTRKSIRIGPGQVFYRTGDIVGNIRQAYC" "r5" "la" "01_AE" "NA"
"2603" "CIRPSNNTRTSITIGPGQVFYQTGDIIGDIRKAYC" "r5" "la" "01_AE" "NA"
"2605" "CTRPSNNTRTGTHIGPGQTFYRTGDIIGDIRKAFC" "r5" "la" "01_AE" "NA"
"2607" "CTRPSNNTRTSINMGPGKVLFRTGDIIGDIRKAYC" "r5" "la" "01_AE" "NA"
"2610" "CTRPSDNKRTSVHMGPGQVLYRTEEIIGDIRKAYC" "r5" "la" "01_AE" "NA"
"2613" "CTRPNNNTRTGVHIGPGQVFYRTGEIVGDIRQAFC" "r5" "la" "01_AE" "NA"
"2614" "CTRPSNNTRTSMTIGPGQVIYRTGDIIGDIRKAYC" "r5" "la" "01_AE" "NA"
"2618" "CTRPNNNTRKSIHLGPGSAIYATGQIIGDIRQAHC" "r5" "la" "B" "NA"
"2619" "CVRPGNNTRKSITIGPGRAFYATGEIIGDIRKAHC" "r5" "la" "B" "NA"
"2620" "CTRPNNNTRKSVRIGPGQTFYATGEIIGDIRQAYC" "r5" "la" "C" "NA 30660"
"2621" "CTRPNNNTRTSIRIGPGQTFYATGDIIGEIRQAYC" "r5" "la" "C" "NA 30667"
"2622" "CTRPNNNRRRSVRIGPGQSFYAYNDIIGNIREAYC" "r5" "la" "C" "NA 55836"
"2624" "CIRPGNNMRKSVRIGPGQAFYATGDIIGDIRQAHC" "r5" "la" "C" "NA"
"2625" "CTRPGNNTRKSIRIGPGQTFFATNDIIGDIRQAYC" "r5" "la" "C" "NA 55839"
"2626" "CTRPGNNTRKSIRIGPGQTFFATGDVIGDIREAHC" "r5" "la" "C" "NA 30631"
"2627" "CTRHSNNTRRSIRIGPGQAFYATGEIIGDIRKAHC" "r5" "la" "B" "55864"
"2628" "CVRPGNNTRRGIHMGPGQALYATGKIIGNIRQAHC" "r5" "la" "A1DG" "55851"
"2629" "CTRPGNNTRKSISLGPGRVFYATGDIIGDIRQAYC" "r5" "la" "B" "55854"
"2630" "CTRPNNNTRRGIQMGPGRAVYATGDIIGDIRQAHC" "r5" "la" "B" "55845"
"2631" "CTRPNNNTRKSIHIGPGRAFYATGEITGNIRQAHC" "r5" "la" "A1B" "51279"
"2632" "CTRPNNNTRKSIRIGPGQAFYTTGDIIGDIRKAHC" "r5" "la" "BF1" "51306"
"2634" "CTRPSNNTRKSVRIGPGQTFYATGRIIGDIREAHC" "r5" "la" "C" "30650"
"2635" "CTRPNNNTRKSIRIGPGQAFFATGDIIGDIREAHC" "r5" "la" "C" "30622"
"2636" "CTRPNNNTRTSIRIGPGQTFYATGDIIGDIRQAYC" "r5" "la" "C" "NA"
"2637" "CTRPNNNIRKSMRIGPGQTFYATGGIIGDIRQAHC" "r5" "la" "C" "NA"
"2638" "CTRPNTNIRKSMRIGPGQTFYATGDIIGNIRQAHC" "r5" "la" "C" "NA"
"2639" "CTRPNNNTRKSMRIGPGQTFYATGAIIGNIRQAYC" "r5" "la" "C" "NA"
"2640" "CTRPNNNTRKSMRIGPGQTFYATGAIIGDIRQAHC" "r5" "la" "C" "NA"
"2641" "CTRPNNNTRKSMRIGPGQTFYATGDIIGNIRQAHC" "r5" "la" "C" "NA"
"2642" "CTRPNNNTRQSMRIGPGQTFYATGAIIGNIRQAHC" "r5" "la" "C" "NA"
"2643" "CTRPNDNIRKSMRIGPGQTFYATGDIIGNIRQAHC" "r5" "la" "C" "NA"
"2644" "CNRPHNNTRKSMRIGPGQAFYATGDVTGDIRKAHC" "r5" "la" "C" "NA"
"2645" "CNRPHNNTRKSMRIGPGQAFYATGDVTGDIRQAHC" "r5" "la" "C" "NA"
"2646" "CTRPNTNIRKSMRIGPGQTFYATGDIIGDIRQAHC" "r5" "la" "C" "NA"
"2647" "CNRPHNNTRKSMRIGPGQAFYATGDITGDIRKAHC" "r5" "la" "C" "NA"
"2648" "CARPHNNTRKSMRIGPGQAFYATGDVTGDIRQAHC" "r5" "la" "C" "NA"
"2649" "CTRPHNNTRKSMRIGPGQAFYATGDVTGDIRKAHC" "r5" "la" "C" "NA"
"2650" "CNRPHNNTRKSMRIGPGQTFYATGDVTGDIRKAHC" "r5" "la" "C" "NA"
"2651" "CTRPNNNTRKSIHIGPGSAFYTTGEIIGDIRQAHC" "r5" "la" "B" "45403"
"2652" "CTRPNNNTRKSIHIGPGSAFYTTGAIIGDIRQAHC" "r5" "la" "B" "45403"
"2654" "CTRPNNNTRKGIHIGPGRTFYATGEVIGNIRQAHC" "r5" "la" "B" "45427"
"2655" "CTRPNNNTRKGIHIGPGRTFYVTGQIIGDIRQAHC" "r5" "la" "B" "45427"
"2656" "CTRPNNNTRKGIHIGPGRTFYATGEIIGNIRQAHC" "r5" "la" "B" "45427"
"2657" "CTRPNNNTRKGIHIGPGRTFYATGQIIGDIRQAHC" "r5" "la" "B" "45427"
"2659" "CTRPNNNTRKGIHIGPGRTFYATGQIIGNIRQAHC" "r5" "la" "B" "45427"
"2661" "CTRPNNNTRKGIHIGPGKTFYATGQIIGDIRQAHC" "r5" "la" "B" "45427"
"2662" "CVRPHNNTRKGIHIGPGSTFYATGEVIGDIRQAHC" "r5" "la" "B" "45396"
"2663" "CERPNNNTRKSIRIGPGSAFYAAGEIIGNIRQAHC" "r5" "la" "B" "45396"
"2664" "CERPNNNTRKSIRIGPGSTFYATGEIIGNIRQAHC" "r5" "la" "B" "45396"
"2665" "CVRPNNNTRKSIHLGPGPGSAFYATGKIIGNIRQAHC" "r5" "la" "B" "45396"
"2666" "CVRPNNNTRKSIHLGPGSAFYATGKIIGNIRQAHC" "r5" "la" "B" "45396"
"2667" "CVRPNNNTRKSIRIGPGSAFYAAGEIIGNIRQAHC" "r5" "la" "B" "45396"
"2668" "CERPNNNTRKSIRIGPGSAFYATGEIIGNIRQAHC" "r5" "la" "B" "45396"
"2669" "CVRPHNNTRKSIRIGPGSTFYATGEVIGDIRQAHC" "r5" "la" "B" "45396"
"2670" "CVRPHNNTRKSIHIGPGRTFYATGEVIGDIRQAHC" "r5" "la" "B" "45396"
"2671" "CVRPNNNTRKSIHLGPGSAFYATGEIIGNIRQAHC" "r5" "la" "B" "45396"
"2672" "CIRPNNNTRKSIHLGPGRAFYATGEIIGDIRKAHC" "r5" "la" "B" "55848"
"2673" "CTRPGNNTRKSIHIGPGRAFYATGDIIGDIRKAHC" "r5" "la" "B" "55863"
"2674" "CTRPNNNTRKSIHIAPGKAFYATGDIIGNIRQAHC" "r5" "la" "B" "55875"
"2675" "CTRPGNNTRKSIHLGQGRAWYATGDIIGDIRQAHC" "r5" "la" "B" "55853"
"2676" "CTRPNNNTRKSIHIAPGGAFFATGDIIGDIRKAHC" "r5" "la" "B" "55862"
"2677" "CIRPNNNTRKGIHIGPGRAFYATGDIIGNIRKAHC" "r5" "la" "B" "55865"
"2678" "CTRPNNNTRKSIHIAPGRAFYATGAITGDIRQAHC" "r5" "la" "B" "55868"
"2679" "CTRPNNNTRRSIHLGPGKAIYTTGEIIGDIRRAHC" "r5" "la" "B" "55874"
"2680" "CTRPGNNTRKSISIGPGRAFYATGDIIGDIRQAHC" "r5" "la" "B" "55858"
"2681" "CVRPNNNTRQGIHMGPGRTFYTTGGIIGDIRQAYC" "r5" "la" "B" "55849"
"2683" "CIRPNNNTRKSIPIGPGRAFYATGDIIGNIRQAHC" "r5" "la" "A1B" "55859"
"2684" "CTRPGNNTRRSVGIGPGRAFYTTGDIIGDIRQAHC" "r5" "la" "24_BG" "34435"
"2685" "CTRPSNNTRRGIHIGPGQAFYTTGQIIGDIRQAYC" "r5" "la" "B" "55861"
"2686" "CTRPSNNTRTSIPIGPGRAFYRTGDIIGDIRQAYC" "r5" "la" "01_AE" "55866"
"2687" "CTRPSNNTRTSINMGPGRTFYRTGDIIGDIRQAYC" "r5" "la" "01_AE" "55847"
"2688" "CVRPNNNTRKSIHLAAGKALYATGDIIGDIRQAHC" "r5" "la" "B" "55844"
"2689" "CTRPGNNTRRSISIGPGRAFYTMGQIIGNIREAHC" "r5" "la" "B" "55855"
"2690" "CTRPGNNTRKGIHLAWGRTFYATGEIIGDIRQAHC" "r5" "la" "BC" "55843"
"2691" "CTRPNNNTRKSVHIGPGQAFYAIGAIIGNIRQAHC" "r5" "la" "A1" "50803"
"2692" "CTRPSNNTRQSIHLGPGRAYFTTAEITGNIRQAHC" "r5" "la" "D" "51711"
"2693" "CTRPSNNTRQSTRIGPGQVFYRTTDIIGDIRQAHC" "r5" "la" "D" "51713"
"2694" "CTRPNNNTRRGIGIGPGQTFYATDDIIGDIRQAHC" "r5" "la" "A1D" "51706"
"2695" "CIRPSNNTRTSIRIGPGQAFYARGDIIGDIREAHC" "r5" "la" "22_01A1" "51819"
"2696" "CVRPNNNTRKGIHMGPGKVFYAQGEIIGDIRQAYC" "r5" "la" "22_01A1" "51820"
"2697" "CIRPNNNTRQSIRIGPGQAFYARGDITGDIRQAHC" "r5" "la" "22_01A1" "51825"
"2698" "CIRPGNNTRKSVRIGPGQTFYAHGDIIGDVRQAHC" "r5" "la" "A1G" "61361"
"2699" "CTRPNNNTRKNVRIGPGQAFYATNGIIGDIRQAYC" "r5" "la" "C" "61403"
"2700" "CVRPNNNTRKSLRIGPGQTFYATGDIIGDIRQAHC" "r5" "la" "C" "61398"
"2701" "CIRPNNNTRQSTHIGPGQALYTTEIIGNIRQAYC" "r5" "la" "A1D" "61404"
"2702" "CIRPNNNTRTSIRIGPGQAFYATGGIIGDIRQAHC" "r5" "la" "A1C" "61402"
"2703" "CTRPNNNTRKSIRIGPGQAFYATGEIIGDIRQAYC" "r5" "la" "A1CD" "61364"
"2704" "CIRPNNNTRTSIRIGPGQAFYATGGIIGNIRQAHC" "r5" "la" "A1C" "61380"
"2705" "CTRPSNNTRTSVRIGPGQTFFATGDIIGDIRQAHC" "r5" "la" "CD" "61372"
"2706" "CTRPNNNTRKSVRIGPGQAFFATGEVIGKIRKAYC" "r5" "la" "A1" "61394"
"2707" "CTRPNNNTSTGIHIGPGQAFYARNAIIGDIRKAHC" "r5" "la" "A1" "61306"
"2708" "CTRPNNNTRKGIGIGPGQTFYATGAIIGDIRQAHC" "r5" "la" "G" "61401"
"2709" "CIRPGNNTRQGTHHIGPGQAFYTYDIVGDIRQAHC" "r5" "la" "A1D" "61407"
"2710" "CTRPNNNTRRSIRIGPGQTFYATGDIIGNIRQAHC" "r5" "la" "A1D" "61397"
"2711" "CTRPGNNTRKSVHIGPGQAFYATGAIIGDIRQAHC" "r5" "la" "A1D" "61362"
"2712" "CTRPNNNTRKSVRIGPGQVFYTTDVIGDIRQAFC" "r5" "la" "A1D" "61384"
"2713" "CIRPNNNTRTSVRIGPGQEFFTSKIIGNIRQAYC" "r5" "la" "A1" "61378"
"2714" "CTRPNNNTRKSVRIGPGQAFYATDDIIGQIRQAYC" "r5" "la" "A1D" "61385"
"2715" "CTRPNNNTRRSVPIGPGRTFYATGAIIGDIRQAHC" "r5" "la" "A1G" "61381"
"2716" "CIRPNNNTRKSIRIGPGQAFYTTGEVIGNIRKAYC" "r5" "la" "A1CD" "61365"
"2718" "CTRPDNNTRTSYRIGPGQTFYATGDVIGDPKKAYC" "r5" "la" "A1" "49362"
"2719" "CIRPGNNTRTSIRIGPGQTFYATGDVIGDIRKAYC" "r5" "la" "A1" "49360"
"2720" "CTRPNNNTRKSVHIGPGQAFYATGDIIGDIRRAHC" "r5" "la" "A1G" "61377"
"2721" "CIRPNNNTRKGIHIGPGRVFYATGDIIGDIRQAHC" "r5" "la" "B" "61396"
"2722" "CTRPSNNTMKSIHIGPGRAFYTTEQVIGDIRKAHC" "r5" "la" "B" "61406"
"2723" "CTRPSNNTRKSINIGPGRAFYTTGEIIGDIRQAHC" "r5" "la" "B" "61375"
"2724" "CTRPNNNTRRSIHLGPGQTLYATGDIIGDIRQAHC" "r5" "la" "B" "61363"
"2725" "CIRTGNNTRTSIRIGPGQTFYATGDIIGNIRKAYC" "r5" "la" "A1" "51709"
"2726" "CTRPNNNTRRGIHLGPGQTFFATDIIGDIRQAHC" "r5" "la" "A1" "51710"
"2727" "CIRPYNNTRQGIHIGPGQALYTTDIIGDIRRAHC" "r5" "la" "D" "51708"
"2728" "CTRPSNNTRQSMHIGPGQAIYTTKIIGNIRQAHC" "r5" "la" "D" "35285"
"2729" "CTRPSNNTRHSLHLGPGKAFYTTDVIGDIRQAHC" "r5" "la" "D" "51707"
"2730" "CVRPNNNTRKSVHIGPGRAFYATGDIIGNIRQAYC" "r5" "la" "A1D" "51714"
"2731" "CIRPNNNTRKSIRIGPGQTFYATGEIIGDIRQAHC" "r5" "la" "C" "NA"
"2734" "CIRPNNNTRKSVRIGPGQTFYATGEVIGDIRKAHC" "r5" "la" "C" "62191"
"2735" "CIRPNNNTRRSVRIGPGQTFYATGAIIGDIRKAYC" "r5" "la" "C" "62191"
"2736" "CIRPNNNTRKSVRIGPGQTFYATGEIIGDIRKAHC" "r5" "la" "C" "62191"
"2737" "CTRPDNNTRRSVRIGPGQVFYTNDIIGDIRRAHC" "r5" "la" "C" "62190"
"2738" "CTRPDNNTRRSVRIGPGQVFYTNDIIGDIRQAHC" "r5" "la" "C" "62190"
"2739" "CTRPDNNTRRSVRIGPGQAFYTNDIIGDIRQAHC" "r5" "la" "C" "62190"
"2740" "CTRPDNNTRRSVRIGPGQVFYTNDIIGDIRQAYC" "r5" "la" "C" "62190"
"2741" "CIRPDNNTRRSIRIGPGQVFYANDIIGDIREASC" "r5" "la" "C" "62190"
"2742" "CTRPNNNTRKSIRIGPGQTFFATDDIIGDIRKAYC" "r5" "la" "C" "62186"
"2743" "CTRPSNNTRKSIRIGPGQTFFATDDIIGDIRKAYC" "r5" "la" "C" "62186"
"2744" "CIRPNNNTRRSMRIGPGQAYFTTGEIIGNIRQAHC" "r5" "la" "C" "62187"
"2745" "CIRPNNNTRRSMRIGPGQALFTTGEIIGNIRQAHC" "r5" "la" "C" "62187"
"2746" "CTRPNNNTRKSVRIGPGQTFYATGEIIGDIRRAHC" "r5" "la" "C" "62187"
"2748" "CIRPGNNTRKSMRIGPGQTFYATGEIIGDIRQAHC" "r5" "la" "C" "62188"
"2750" "CIRPGNNTRKSMRIGPGQTFYATGEIIGDIRRAHC" "r5" "la" "C" "62188"
"2751" "CTRPGNNTRRSIRIGPGQAFYATGGIIGDIRQAHC" "r5" "la" "C" "62182"
"2752" "CTRPNNNTRRSIRIGPGQAIYTTGGIIGDIRQAHC" "r5" "la" "C" "62182"
"2753" "CTRPGNNTRRSIRIGPGQSFYATGGIIGDIRQAHC" "r5" "la" "C" "62182"
"2754" "CTRPNNNTSQSIRIGPGQTFYAMGRIIGDIRQAHC" "r5" "la" "C" "62189"
"2755" "CTRPNNNTRESIRIGPGQTYYAMGDIIGDIRQAHC" "r5" "la" "C" "62189"
"2756" "CTRPNNNTSQSIRIGPGQTYYAMGRIIGDIRQAHC" "r5" "la" "C" "62189"
"2757" "CIRPGNNTRRSVRIGPGQTFYATGDIIGDIRQAHC" "r5" "la" "C" "62198"
"2758" "CIRPGNNTSRSIRIGPGQTFYATGRIVGDIRQAHC" "r5" "la" "C" "62192 62184"
"2759" "CTRPGNNTSRSIRIGPGQTFYATGRITGNIRQAHC" "r5" "la" "C" "62192"
"2761" "CIRPGNNTSRSIRIGPGQTFYATGRIVGDIRLAHC" "r5" "la" "C" "62192"
"2762" "CIRPGNNTRKSMRIGPGQTFYATGDIIGDIRKAHC" "r5" "la" "C" "62183"
"2764" "CTRPGNNTRKSMRIGPGQTFYATGDIIGNIRQAHC" "r5" "la" "C" "62183"
"2765" "CTRPSNNTRRSVRIGPGQAFYTTGEIIGDIRQAHC" "r5" "la" "C" "62193"
"2766" "CTRPGNNTRKSMRIGPGQTFYATGDIIGDIRKAHC" "r5" "la" "C" "62185"
"2767" "CTRPGNNTRKSMRIGPGQTFYATGDIVGDIRKAHC" "r5" "la" "C" "62185"
"2768" "CTRPGNNTRKSIRIGPGQTFYATGDIIGDIRKAHC" "r5" "la" "C" "62185"
"2769" "CIRPGNNTSRSIRIGPGQAFYATGRIVGDIRQAHC" "r5" "la" "C" "62184"
"2770" "CTRPGNNTRRSVRIGPGQAFYTTGEIIGDIRAAHC" "r5" "la" "C" "62195"
"2771" "CTRPGNNTRRSVRIGPGQAFYTTGEIIGDIRVAHC" "r5" "la" "C" "62195"
"2772" "CTRPNNNTRKGVHLGPGRVFYATGDITGDIRQAHC" "r5" "la" "02_AG" "51823"
"2773" "CVRPSNNTRTSTSIGPGQVLYTRGEIIGDIRRAHC" "r5" "la" "0222" "NA"
"2774" "CTRPGNNTRISMTRGPGQVLYRTGDIIGDIRKAYC" "r5" "la" "01_AE" "61370"
"2775" "CTRPNNNTRKSVRIGPGQTFYVTGDIIGDIRQAHC" "r5" "la" "A1" "61307"
"2776" "CIRPNNNTRKGIHIGPGQAFYAVGEVIGNIREAHC" "r5" "la" "A1D" "61371"
"2777" "CTRPYNNTLQSIHMGPGKAIYTTQIIGNIRQAHC" "r5" "la" "D" "61469"
"2778" "CTRPYNNTVQSIHMGPGKAIYTTRIIGNIRQAHC" "r5" "la" "D" "61468"
"2779" "CTRPYNNTLQSIHIGPGKAIYTTKIIGDIRQAHC" "r5" "la" "D" "61468"
"2780" "CTRPYNNTLQSIHMGPGKAIYTTKIIGDIRQAHC" "r5" "la" "D" "61468"
"2781" "CTRPYNNTLQSIHMGPGRAIYTTRIIGDIRQAHC" "r5" "la" "D" "61468"
"2782" "CTRPNNNTRKSVRIGPGQAFYATDEIIGDIRQAHC" "r5" "la" "D" "61479"
"2783" "CTRPNNNTRKSVRIGPGQAFYATGEIIGDIRQAHC" "r5" "la" "D" "61479"
"2784" "CTRPNNNTRKSVRIGPGQAFYATGEIIGDIRQAYC" "r5" "la" "D" "61479 61477"
"2785" "CTRPNSNTRKSVRIGPGQAFYATGEIIGDIRQAYC" "r5" "la" "D" "61477"
"2786" "CTRPSNNTRKGIHIGPGQAIYATGAIIGDIRQAHC" "r5" "la" "D" "61470"
"2787" "CTRPSSNTRKGIHIGPGQAIYATGAIIGDIRQAHC" "r5" "la" "D" "61470"
"2788" "CTRPNNNTRQSTRIGPGQTLFTTIVIGDIRQAHC" "r5" "la" "D" "61474"
"2789" "CTRPNNNTRKGIHIGPGQAFYATGAIIGDIRQAHC" "r5" "la" "D" "61464"
"2790" "CTRPNHNTRKGIHIGPGQAFYATGAIIGDIRQAHC" "r5" "la" "D" "61464"
"2791" "CTRPSNNTRKGIRIGPGQAYFTQEVTGDIRQAHC" "r5" "la" "D" "61481 61467"
"2792" "CTRPYNNTRQGIHIGPGRAYWTTRIIGKIRQAHC" "r5" "la" "D" "61478"
"2793" "CTRPNNNTRQSTRIGPGQTLFTTRIIGNIRQAYC" "r5" "la" "D" "61465"
"2794" "CTRPYNNTRQGIHIGPGRAYWTTRITGKIRQAYC" "r5" "la" "D" "61471"
"2795" "CTRPYNNTRQGIHIGPGRAYWTTRVTGTIRQAHC" "r5" "la" "D" "61471"
"2796" "CTRPYNNTRKSIHIGPGQAFYASDIIGDIRQAHC" "r5" "la" "D" "61475"
"2797" "CTRPNNNTRKSIRIGPGQTFYATGEITGNIRQAHC" "r5" "la" "D" "61473 61466"
"2798" "CTRPNNNTRKSIRIGPGQTFYATGEITGNIGQAHC" "r5" "la" "D" "61473"
"2799" "CTRPNNNARKSIRIGPGQTFYATGEITGNIRQAHC" "r5" "la" "D" "61466"
"2800" "CIRPGNNTRKSVRIGPGQTFFATGEIIGKIREAHC" "r5" "la" "C" "2466"
"2804" "CTRPSNNTRTSITIGPGQVFYKTGDIIGDIRKAYC" "r5" "la bo" "01_AE AG" "650 pat137"
"2807" "CTRPNNNTRKGIHMGCGRTFYATGEIIGDIRQAHC" "r5" "la" "B" "661"
"3243" "CTRPFKNVRTSLRIGPGRVFYRTGGITGDIRKAYC" "x4" "bo" "B" "pat13"
"3244" "CARPFYAIERQTPIGQGQVLYTTKKIGRIGQAHC" "x4" "bo" "AE" "pat57"
"3245" "CTRPYGTRKSTPIGIGRAWYTMNITGRPAHC" "x4" "bo" "AE" "pat64"
"3250" "CTRPFNNTRTSMTVGPGQVFFRTGEIIGDPRKAWC" "r5" "bo" "B" "pat100"
"3251" "CTRPSNNTRTSINIGPQVFYRTGDIIGDIRQAYC" "r5" "bo" "C" "pat125"
"3252" "CTRPSNNTRTSITIPGQVFYTTGDIIGDIRKAYC" "r5" "bo" "A1" "pat135"
"3254" "CTRTGKNTRTSIHMGPGQAFFATGEVIRDIRLAYC" "r5" "bo" "AE" "pat154"
"3256" "CTRPNNNTITSIRIGPGQAFYTGTVTGIRAYC" "r5" "bo" "AE" "pat160"
"3257" "CIRPSNNTRTSVAIGPGAAFYKTGEIIGDIRKAHC" "r5" "bo" "C AG" "pat169 pat170"
"3258" "CRPNNTRKIGVGPGQTFYAGIIGDIRQAHC" "r5" "bo" "B" "pat172"
"3259" "CTRPYNNTRTSVRIGPGQFYKTGDIIGDIRRAYC" "r5" "bo" "B" "pat224"
"3260" "CRPGNNTRESRIGPGQAFFATGVIGDIRKAYC" "r5" "bo" "B" "pat261"
"3261" "CIRPGNNTRQSVRIGPGQAFFATDIIGDIRKAFC" "r5" "bo" "C" "pat263"
"3262" "CTRPGNNTRQSVRIGPGQVFYANPIIDIRQAHC" "r5" "bo" "C" "pat268"
"3263" "CIRPGNTKSRGPGQAFYATDIGDIRQAHC" "r5" "bo" "AG" "pat269"
"3264" "CTRPNNNTRSVRIGPGQAFYAGDIGIQAC" "r5" "bo" "C" "pat270"
"3266" "CTRPGNNTRKMIGPGQTFYAYEIGDIRQAYC" "r5" "bo" "B" "pat277"
"3267" "CTPNNTRKSVRIGPGQAFHATGIIGEIRKAHC" "r5" "bo" "C" "pat281"
"3268" "CRPGNNKRTSIRIGPGQTYATGEIIGNIRQAQC" "r5" "bo" "AG" "pat282"
"3269" "CIRPNNNTRKSVRIGPGQTFYATGDIIGIKAYC" "r5" "bo" "D" "pat285"
"3270" "CTRPNNNTRRSVIGPGRAFYATGDIIGDIRRASC" "r5" "bo" "C" "pat302"
"3271" "CVRPNNNTKVIGPGQTFYATIIGDIQAHC" "r5" "bo" "C" "pat375"
"3272" "CSRPNNNTRKSRIGPGQTFYATDIGDQC" "r5" "bo" "C" "pat376"
"3273" "CTRPNNNTRKSVHIGPGQAFYATIIGKIRQAHC" "r5" "bo" "C" "pat377"
"3274" "CTRPSNTRKSVHIGPGKAFYATGDIIGDIRAHC" "r5" "bo" "DF" "pat379"
"3275" "CIRPNNRSVRIGPGQTFYATGEIIGDIRAC" "r5" "bo" "C" "pat385"
"3276" "CIRPNNTRKSVRIGPGQTFYATGEIIGDIRAAYC" "r5" "bo" "AG" "pat386"
"3277" "CTRPNNNTRKSVHIGPGQAFYATGDIIGIRKAYC" "r5" "bo" "A" "pat392"
"3278" "CIRPGNNTRKSVRIGPGQFYATGAVGDIRQAHC" "r5" "bo" "G" "pat398"
"3279" "CTRPNNNTRKSVRIGGQSFYATDIIGDIRKAYC" "r5" "bo" "C" "pat400"
"3280" "CIRPNNNTRKVRIGPGQTFYAAGEIINIRQAHC" "r5" "bo" "C" "pat406"
"3281" "CTRPNNNTRRSVHIGPGQAFYATGVIGDIRQAHC" "r5" "bo" "C" "pat413"
"3282" "CTRPNNNTRTSIRIGPGQSFHTGDIIGDIRQAHC" "r5" "bo" "AG" "pat423"
"3283" "CIRPNNNTRTSIIGPGQAFYATGDIIGNIRQAHC" "r5" "bo" "B" "pat424"
"3284" "CTRVANNTRTSVRIGPGQTFYATGIIGDIRQAHC" "r5" "bo" "B" "pat425"
"3285" "CTRPGNNTSKSVRIGPGQVFYATGRIIGIRQAHC" "r5" "bo" "C" "pat431"
"3286" "CTRPGNNTRQSRIGPGQTFYATGDIIGDIRKAFC" "r5" "bo" "B" "pat433"
"3288" "CTRPNNNTRKSIHMGGRFYATGEIIGNIRQAHC" "r5" "bo" "C" "pat544"
"3289" "CTRPNNNTRKSIHPGRAFYATVGPQAHC" "r5" "bo" "BG" "pat546"
"3290" "CTRPNNNTRSIHIPGRAFYTGKIIGIRQAHC" "r5" "bo" "C" "pat552"
"3291" "CTRPNNNTRRSIRIGGQAFYATGDIIGDIRKAHC" "r5" "bo" "C" "pat554"
"3292" "CIPNNNTRKVGPGQAFYATNDIIGDIRQAHC" "r5" "bo" "A1" "pat557"
"3293" "CTRPNQNTRKSIHIGPGRAFYTTGEIIGDIRQAHC" "r5" "bo" "B" "pat610"
"3294" "CTRPSNNTKGIHIGPGRAFTTGQIIGDIRQAHC" "r5" "bo" "B" "pat626"
"3295" "CTRPGNTRKSVRIGPGQFFATGIGIRQAHC" "r5" "bo" "B" "pat692"
"3296" "CRPNNNTRSVRIGPGQTFYATGIIGIRQAHC" "r5" "bo" "B" "pat701 pat702"
"3297" "CRPNNTRKSVRIGPGQTFYATGIIIQAHC" "r5" "bo" "AG" "pat721"
"3298" "CTRPNNNTRKSVRIGPGQTFYATGIIGDIRQAC" "r5" "bo" "AG" "pat730"
"3299" "CTRPNNNTKSIHIGPGSAFYATGDIIGDIRQAHC" "r5" "bo" "B" "pat768"
"3300" "CTRPGNNTRTSRIGPGQAATGDIIGDIRKAHC" "r5" "bo" "B" "pat811"
"3301" "CTRPNNNTRSVRIGPGQAFYATKDIIGDIRQAHC" "r5" "bo" "C" "pat823"
"3302" "CTRPNNTRKSIRIGPGQTFYATNEIIGNREAHC" "r5" "bo" "C" "pat834"
"3303" "CRPGNNTRKSVIGPGQAFYATGDIIGDIRQAYC" "r5" "bo" "A1" "pat852"
"3304" "CVRPNNNTRKSVRIGPQTFYATGDIGDIRQAYC" "r5" "bo" "C" "pat865"
"3305" "CMRPNNNTRKSVRIGPGQTFYATDIIGIRQYC" "r5" "bo" "C" "pat893"
"3306" "CTRPSNNTRKVIGPGQTYATGQIIGDRQAHC" "r5" "bo" "AG" "pat903"
"3307" "CTRPANTIKGVRIGPGQTYTTGSIIGIRQAC" "r5" "bo" "A1" "pat904"
"3309" "CIRPNNNTRKSIPMGPGKAFYATGDIIGDMRDAC" "r5" "bo" "C" "pat919"
"3310" "CTRPNNNTKSIRIGPGQAFYATIIGDRQAHC" "r5" "bo" "C" "pat923"
"3312" "CSRPYNNTRQSVHMGPGRALFTTKIIGDIRQAHC" "r5" "bo" "B" "pat1013"
